# Supplementary material for: A PAX6-regulated receptor tyrosine kinase pairs with a pseudokinase to activate immune defense upon oomycete recognition in Caenorhabditis elegans
Source: Proc Natl Acad Sci U S A. 2023 Sep 19;120(39):e2300587120. doi: 10.1073/pnas.2300587120 (PMC10523662; doi:10.1073/pnas.2300587120)
Supplement: Supplementary file 3 — Dataset S02 (XLSX) [file pnas.2300587120.sd02.xlsx]

## Sheet: Control vs dpy-7old-1
Differentially expressed genes as determined by Kallisto and Sleuth (pval<0.01, qval<0.1)
MBA1270 vs dpy-7p::old-1
target_id	ext_gene	pval	qval	log 2 fold
WBGene00022189	Y71H2AR.2	3.24e-46	2e-43	10.918
WBGene00011161	chil-18	1.98e-17	1.17e-15	10.4445
WBGene00044379	ifas-1	1.42e-21	1.3e-19	9.64368
WBGene00008671	F11A5.3	3.72e-57	5.86e-54	8.84929
WBGene00013754	fbxa-116	7.89e-50	7.45e-47	8.74327
WBGene00044427	F56A6.5	8.41e-14	2.89e-12	8.68808
WBGene00022477	fbxa-28	5.78e-49	5.12e-46	8.59678
WBGene00009858	thn-4	1.51e-48	1.26e-45	8.5849
WBGene00003863	old-2	2.96e-42	1.31e-39	8.36075
WBGene00016663	C45E1.4	2.29e-08	3.1e-07	8.22665
WBGene00014162	chil-9	3.26e-23	3.82e-21	8.03305
WBGene00007697	C24F3.2	5.58e-16	2.56e-14	8.02744
WBGene00195165	F57G4.11	6.72e-37	2.27e-34	8.00943
WBGene00004287	rac-2	5.04e-33	1.19e-30	7.81168
WBGene00004220	ptr-5	1.39e-07	1.56e-06	7.76457
WBGene00020546	zig-13	2.33e-14	8.81e-13	7.76308
WBGene00018854	nlf-1	9.24e-07	8.54e-06	7.725
WBGene00010671	eak-7	2.63e-07	2.77e-06	7.47005
WBGene00008269	C53A5.11	1.9e-15	8.21e-14	7.43593
WBGene00012660	Y39A1A.24	0.00428704	0.0146083	7.38846
WBGene00044708	pals-11	2.36e-22	2.45e-20	7.35489
WBGene00011912	T22C1.1	4.86e-05	0.000297051	7.35017
WBGene00007174	mboa-1	5.71e-05	0.0003424	7.29978
WBGene00194646	Y105C5A.1270	3.64e-18	2.4e-16	7.27979
WBGene00009352	F33A8.4	9e-05	0.000512521	7.23922
WBGene00012566	fbxa-211	0.000330162	0.00159913	7.16482
WBGene00004405	rop-1	0.00012289	0.000671654	7.16234
WBGene00006478	tag-131	0.00211836	0.00796746	7.14441
WBGene00016306	C32B5.13	3.77e-16	1.79e-14	6.85251
WBGene00017635	F20D6.5	0.00563786	0.0183931	6.66506
WBGene00044183	F09C6.13	2.34e-19	1.69e-17	6.61436
WBGene00006894	ver-1	6.88e-37	2.27e-34	6.54725
WBGene00017868	slc-28.2	0.000725846	0.00316028	6.52845
WBGene00004231	ptr-17	3.76e-07	3.83e-06	6.49966
WBGene00007662	pals-8	7.71e-13	2.35e-11	6.49532
WBGene00012091	pals-29	4.18e-16	1.97e-14	6.47697
WBGene00015335	acdh-6	0.0013301	0.00531139	6.46937
WBGene00006388	taf-7.1	7.77e-07	7.34e-06	6.44412
WBGene00015225	B0507.8	5.43e-36	1.75e-33	6.40999
WBGene00000437	ceh-13	0.000253165	0.00126735	6.39411
WBGene00007134	pals-28	2.44e-21	2.16e-19	6.32939
WBGene00021744	clec-203	6.48e-39	2.35e-36	6.24932
WBGene00019989	R09F10.8	0.000935132	0.00393255	6.11765
WBGene00005770	srw-23	1.4e-12	4.05e-11	6.09111
WBGene00022550	droe-8	8.03e-06	5.92e-05	5.9518
WBGene00044709	pals-12	5.7e-12	1.46e-10	5.93815
WBGene00011446	T04F8.8	0.000463177	0.00213399	5.89617
WBGene00008015	fbxa-174	1.49e-08	2.07e-07	5.86323
WBGene00007657	pals-3	2.59e-08	3.46e-07	5.83834
WBGene00019833	R02F2.4	0.000873439	0.00371835	5.83612
WBGene00020228	T05A8.2	6.35e-07	6.1e-06	5.83167
WBGene00015227	ddn-1	3.61e-107	2.56e-103	5.79806
WBGene00195181	F15H10.12	3.41e-08	4.44e-07	5.79605
WBGene00044311	K04C2.7	0.000386928	0.00182907	5.72105
WBGene00007659	pals-5	1.46e-08	2.03e-07	5.67697
WBGene00044237	pals-9	2.12e-07	2.29e-06	5.66454
WBGene00017161	rabn-5	0.00401152	0.0137922	5.62265
WBGene00202514	T09F5.20	4.67e-12	1.23e-10	5.61662
WBGene00003862	old-1	1.69e-138	2.39e-134	5.55909
WBGene00020875	T28A11.13	1.24e-09	2.08e-08	5.46778
WBGene00000694	col-120	0.0079781	0.0244837	5.45822
WBGene00008267	C53A5.9	1.34e-09	2.23e-08	5.42225
WBGene00004159	pqn-78	8.49e-05	0.000485932	5.41727
WBGene00019314	K02E7.10	9.45e-33	2.13e-30	5.37248
WBGene00000484	che-2	0.000471912	0.0021676	5.32483
WBGene00021795	Y52E8A.2	0.000343088	0.00165102	5.30616
WBGene00206393	W04G5.16	1.85e-09	3.02e-08	5.27072
WBGene00003478	mtm-6	0.00660213	0.0209412	5.26266
WBGene00021081	pals-33	4.08e-26	6.28e-24	5.25351
WBGene00012268	W04G5.8	1.73e-32	3.78e-30	5.25232
WBGene00007465	chil-1	9.56e-09	1.38e-07	5.03284
WBGene00014128	ZK892.4	2.38e-11	5.46e-10	4.97114
WBGene00009802	F47B8.1	0.000136248	0.000733096	4.87942
WBGene00022609	ZC416.2	0.00695215	0.0218606	4.87507
WBGene00015837	math-8	9.25e-06	6.74e-05	4.83778
WBGene00016100	C25E10.11	0.00173502	0.00667447	4.77993
WBGene00004160	pqn-79	0.00155356	0.00608038	4.76916
WBGene00011169	R09D1.13	0.000388283	0.00183364	4.71072
WBGene00009213	thn-1	1.55e-81	7.33e-78	4.63057
WBGene00007661	pals-7	6.49e-05	0.000383393	4.58024
WBGene00000418	ced-4	0.000123147	0.0006728	4.55765
WBGene00007658	pals-4	6.94e-28	1.26e-25	4.50939
WBGene00004315	rbd-1	0.00273778	0.00992575	4.41714
WBGene00017214	F07E5.9	6.06e-12	1.54e-10	4.38315
WBGene00008679	F11A5.13	1.12e-07	1.29e-06	4.38161
WBGene00018345	F42C5.3	2.56e-10	4.98e-09	4.33035
WBGene00012900	Y46G5A.8	0.00510209	0.0168902	4.30923
WBGene00007467	chil-3	3.01e-41	1.22e-38	4.28139
WBGene00202504	Y32B12B.8	0.000168527	0.00088589	4.24915
WBGene00202513	ZK938.10	2.44e-06	2.04e-05	4.22868
WBGene00011848	chil-27	8.04e-31	1.68e-28	4.22508
WBGene00020613	T20D4.7	8.15e-18	5.18e-16	4.1756
WBGene00012267	W04G5.7	0.00515945	0.0170522	4.1635
WBGene00004815	skr-9	0.000838664	0.00358755	4.13463
WBGene00011675	cyp-13A3	0.00274133	0.00993497	4.11693
WBGene00044195	F49A5.10	0.00965556	0.02879	4.03407
WBGene00007655	C17H1.2	0.000347332	0.00166974	4.0285
WBGene00021122	W09G12.8	1.67e-09	2.76e-08	4.00331
WBGene00022375	Y94H6A.2	2.23e-33	5.65e-31	3.96213
WBGene00011847	chil-26	5.31e-12	1.38e-10	3.94986
WBGene00007471	chil-6	6.39e-14	2.26e-12	3.89757
WBGene00019349	trx-5	0.00108406	0.00445605	3.89113
WBGene00012021	T25E12.6	0.00144964	0.00572105	3.8403
WBGene00012400	Y6E2A.7	0.000395291	0.00186183	3.73778
WBGene00013699	Y106G6D.2	0.00324616	0.0114721	3.72542
WBGene00010808	sepa-1	4.28e-06	3.36e-05	3.71311
WBGene00012726	Y39G8B.5	2e-30	4.04e-28	3.70409
WBGene00000469	ces-2	0.00589106	0.0190743	3.68864
WBGene00007470	chil-5	9.84e-12	2.4e-10	3.68203
WBGene00013294	pals-30	2.22e-06	1.87e-05	3.63318
WBGene00019700	btb-11	0.000540212	0.00244753	3.60637
WBGene00013254	tag-276	4.56e-07	4.53e-06	3.57888
WBGene00022265	Y73C8C.8	0.00321352	0.0113741	3.54765
WBGene00018103	F36H5.4	0.00330334	0.0116397	3.52174
WBGene00044212	Y68A4A.13	6.34e-06	4.8e-05	3.49933
WBGene00020638	fbxa-43	7.14e-10	1.25e-08	3.47915
WBGene00018746	fbxb-103	0.00099962	0.00416665	3.46159
WBGene00019814	R02C2.1	0.00874423	0.0264719	3.43797
WBGene00003983	pes-10	0.00338792	0.0118905	3.41771
WBGene00007469	chil-4	7.18e-14	2.5e-12	3.41209
WBGene00001607	gln-6	0.000410406	0.00191893	3.40616
WBGene00018433	ceh-82	0.00440456	0.0149441	3.38219
WBGene00016864	C52A10.3	0.000212844	0.00108544	3.31752
WBGene00001435	fkh-3	1.61e-12	4.6e-11	3.26972
WBGene00086560	ZK355.8	0.000372596	0.00177374	3.25657
WBGene00016695	C45H4.14	0.000141953	0.000761455	3.24941
WBGene00044181	F09C6.11	0.000121077	0.000662862	3.18991
WBGene00050906	F20E11.17	0.00194478	0.00739507	3.1469
WBGene00009908	F49H6.5	2.48e-07	2.63e-06	3.14596
WBGene00016527	fbxa-47	0.00316149	0.0112208	3.13889
WBGene00000028	abu-5	0.000351726	0.00168786	3.12897
WBGene00012435	flh-1	4.48e-07	4.46e-06	3.1209
WBGene00017253	sdz-9	0.00704935	0.0221074	3.10967
WBGene00018903	F55G1.7	8.61e-26	1.29e-23	3.1044
WBGene00007656	pals-2	4.41e-06	3.45e-05	3.07826
WBGene00013370	Y60A9.3	0.00455464	0.015363	3.07715
WBGene00019699	math-34	0.001578	0.0061607	3.06622
WBGene00000301	cav-1	1.4e-12	4.05e-11	3.0193
WBGene00012916	Y46G5A.28	0.00606892	0.0195297	3.00874
WBGene00045401	eol-1	2.06e-06	1.75e-05	3.00781
WBGene00001104	dsl-2	0.000345212	0.00166067	2.9774
WBGene00013086	arrd-2	1.06e-05	7.63e-05	2.95678
WBGene00004819	skr-13	0.000105002	0.000586557	2.94639
WBGene00044182	F09C6.12	2.74e-10	5.28e-09	2.94488
WBGene00086568	Y2H9A.6	9.51e-13	2.84e-11	2.93834
WBGene00007850	C31G12.1	0.000282467	0.00139191	2.92312
WBGene00006598	tor-2	9.52e-09	1.38e-07	2.88907
WBGene00008904	F17A2.13	5.17e-06	3.98e-05	2.86397
WBGene00015112	B0281.5	9.27e-07	8.57e-06	2.86384
WBGene00009029	F21H7.3	1.09e-05	7.81e-05	2.85093
WBGene00008838	F15A4.2	0.00176286	0.00677053	2.84048
WBGene00022548	ZC196.4	2.49e-10	4.88e-09	2.83489
WBGene00017587	F19B10.5	5.1e-09	7.74e-08	2.8283
WBGene00206395	C08H9.18	0.00262659	0.00958147	2.82387
WBGene00004813	skr-7	1.62e-16	8.13e-15	2.82197
WBGene00009859	clec-33	0.00873515	0.0264597	2.81701
WBGene00008784	F14B6.3	0.0016135	0.00628201	2.79329
WBGene00012405	ztf-25	9.14e-17	4.8e-15	2.77709
WBGene00008824	F14H3.5	1.99e-11	4.61e-10	2.76225
WBGene00019450	K06H6.2	0.00434943	0.014796	2.75908
WBGene00011342	T01G5.7	0.000395304	0.00186183	2.73319
WBGene00004816	skr-10	0.000809562	0.00348304	2.72504
WBGene00017402	F12E12.1	0.00874553	0.0264719	2.71822
WBGene00022669	ZK177.1	1.54e-20	1.26e-18	2.7054
WBGene00014173	ZK970.7	2.73e-19	1.96e-17	2.69188
WBGene00000275	bub-1	0.00463239	0.0155898	2.68926
WBGene00008858	pals-1	3.58e-14	1.31e-12	2.67736
WBGene00006902	vet-6	6.4e-06	4.84e-05	2.67171
WBGene00045475	T07A5.7	1.75e-17	1.04e-15	2.66529
WBGene00013319	ccch-5	7.08e-05	0.00041514	2.66048
WBGene00010016	F54B8.1	0.00303934	0.0108554	2.65041
WBGene00016486	fbxa-170	9.55e-10	1.63e-08	2.64074
WBGene00004354	rgs-11	1.43e-14	5.59e-13	2.63699
WBGene00008301	pals-39	8.02e-07	7.56e-06	2.61805
WBGene00002117	ins-34	0.00186503	0.00712623	2.61549
WBGene00013278	Y57A10B.6	0.00107919	0.00444023	2.61178
WBGene00016303	fbxc-32	3.95e-15	1.66e-13	2.61037
WBGene00009077	F23B2.10	0.00969943	0.0288904	2.60942
WBGene00007472	chil-7	8.73e-07	8.16e-06	2.60591
WBGene00010234	ttr-50	2.24e-24	3.03e-22	2.58536
WBGene00010568	K04G2.10	6.23e-08	7.64e-07	2.58351
WBGene00008526	F02D10.6	8.78e-06	6.42e-05	2.57679
WBGene00012247	W04E12.2	0.00662973	0.0210024	2.57591
WBGene00016712	C46E10.8	2.98e-07	3.11e-06	2.57451
WBGene00003977	pes-2.1	2.2e-07	2.36e-06	2.5741
WBGene00010158	pes-2.2	2.2e-07	2.36e-06	2.5741
WBGene00011049	sdz-26	0.00587493	0.0190351	2.57056
WBGene00001436	fkh-4	4.86e-08	6.15e-07	2.55381
WBGene00044760	Y71H2AM.25	2.6e-14	9.71e-13	2.54572
WBGene00010686	K08F9.3	7.62e-08	9.15e-07	2.54487
WBGene00011168	R09D1.12	2.73e-10	5.27e-09	2.52471
WBGene00018438	btb-6	1.03e-11	2.5e-10	2.51197
WBGene00008010	C38D9.2	6.74e-23	7.5e-21	2.51113
WBGene00018102	math-28	0.00419914	0.0143482	2.48649
WBGene00022547	ZC196.3	0.00154694	0.00606451	2.48496
WBGene00007290	C04B4.2	2.9e-46	1.87e-43	2.48079
WBGene00015624	C09B8.5	0.00707731	0.0221771	2.48002
WBGene00018439	fbxa-184	0.000609893	0.00272491	2.47986
WBGene00007131	pals-26	2.63e-10	5.1e-09	2.47364
WBGene00014064	sdz-37	0.0075958	0.0234834	2.46965
WBGene00015677	cpg-4	0.00907454	0.0273335	2.45878
WBGene00011071	R06F6.8	0.00454183	0.015328	2.45758
WBGene00004820	skr-14	5.72e-10	1.02e-08	2.44695
WBGene00020778	T24E12.11	1.23e-11	2.96e-10	2.43044
WBGene00008789	F14D7.2	1.31e-42	6.4e-40	2.42998
WBGene00011432	sdz-30	0.00325226	0.0114852	2.42464
WBGene00018455	fbxc-42	1.07e-11	2.6e-10	2.42168
WBGene00006555	tbx-36	1.13e-16	5.82e-15	2.41491
WBGene00016824	C50E3.13	1.98e-23	2.39e-21	2.41138
WBGene00009301	F31F6.2	0.00121128	0.00490747	2.40961
WBGene00008207	C49F5.3	8.13e-17	4.32e-15	2.40576
WBGene00022292	Y75D11A.3	1.56e-21	1.4e-19	2.40001
WBGene00008615	ifas-2	4.62e-10	8.39e-09	2.39695
WBGene00009834	lsy-27	4.13e-18	2.68e-16	2.39686
WBGene00012879	fbxa-215	0.00446209	0.0151103	2.39662
WBGene00194902	Y39H10B.3	0.00142152	0.0056273	2.38968
WBGene00022586	ZC308.4	1.13e-42	5.73e-40	2.38687
WBGene00004821	skr-15	1.69e-06	1.47e-05	2.37719
WBGene00019799	M151.7	6.56e-19	4.56e-17	2.37331
WBGene00235133	T26H5.14	2.86e-06	2.36e-05	2.37307
WBGene00016056	C24D10.5	3.28e-07	3.4e-06	2.36903
WBGene00011153	R09A8.2	6.83e-14	2.39e-12	2.34919
WBGene00004241	puf-5	4.76e-72	1.69e-68	2.34868
WBGene00004353	rgs-10	0.000569718	0.00256482	2.34159
WBGene00008157	C47F8.1	0.000681006	0.00299727	2.33024
WBGene00019606	clec-88	2.43e-67	6.9e-64	2.32471
WBGene00006619	try-1	1.47e-33	3.79e-31	2.32186
WBGene00003601	nhr-2	9.8e-14	3.32e-12	2.31967
WBGene00014234	vps-29	0.00991877	0.0294385	2.31821
WBGene00004351	rgs-8.1	6.58e-17	3.54e-15	2.31614
WBGene00021988	rgs-8.2	6.58e-17	3.54e-15	2.31614
WBGene00206389	C29F7.10	5.22e-08	6.55e-07	2.31585
WBGene00044436	Y47G6A.31	0.00849044	0.0258322	2.31534
WBGene00018446	ceh-83	8.27e-13	2.5e-11	2.31193
WBGene00017134	EEED8.3	2.71e-47	1.92e-44	2.30314
WBGene00013508	Y71A12B.11	0.00663032	0.0210024	2.30182
WBGene00007773	C27C12.3	2.25e-19	1.63e-17	2.2958
WBGene00022546	ZC196.2	4.35e-05	0.000270981	2.28872
WBGene00020326	math-38	8.24e-09	1.21e-07	2.284
WBGene00011741	T12G3.6	7.22e-16	3.3e-14	2.28232
WBGene00016885	fbxb-97	0.00317428	0.0112549	2.27197
WBGene00012399	Y6E2A.5	0.00589282	0.0190756	2.26655
WBGene00013659	Y105C5B.20	1.68e-05	0.000115039	2.26608
WBGene00020948	era-1	2.07e-59	4.89e-56	2.25395
WBGene00020771	T24E12.1	3.12e-09	4.91e-08	2.25242
WBGene00008825	F14H3.6	2.2e-55	2.84e-52	2.25179
WBGene00004352	rgs-9	1.13e-14	4.54e-13	2.24503
WBGene00012672	Y39B6A.10	6.91e-33	1.58e-30	2.23773
WBGene00011011	R04D3.3	3.33e-51	3.37e-48	2.23143
WBGene00010051	F54D5.5	5.92e-33	1.38e-30	2.22897
WBGene00017263	F08F3.6	1.26e-33	3.37e-31	2.22816
WBGene00001569	meg-3	8.82e-41	3.47e-38	2.22566
WBGene00020290	T06D4.1	7.11e-07	6.77e-06	2.21627
WBGene00017712	F22E5.17	1.39e-22	1.46e-20	2.21003
WBGene00021730	Y49F6C.8	1.12e-16	5.79e-15	2.20259
WBGene00009862	fbxb-67	1.09e-07	1.26e-06	2.2025
WBGene00010000	F53F8.3	6.56e-10	1.16e-08	2.19957
WBGene00044474	F56D6.12	5.49e-05	0.000331476	2.18955
WBGene00009035	gfat-2	3.84e-30	7.66e-28	2.18804
WBGene00018364	dagl-2	3.15e-20	2.49e-18	2.18733
WBGene00014117	clec-91	7.24e-46	4.27e-43	2.16757
WBGene00006349	sur-2	1.39e-05	9.72e-05	2.15618
WBGene00011434	T04D3.5	1.1e-23	1.36e-21	2.15385
WBGene00001606	gln-5	8.71e-44	4.75e-41	2.15275
WBGene00011898	T21C9.13	1.4e-41	5.83e-39	2.14845
WBGene00008823	F14H3.4	2.98e-21	2.63e-19	2.14797
WBGene00019778	M57.2	0.00691338	0.021758	2.13985
WBGene00007887	gadr-2	0.00164046	0.006366	2.13696
WBGene00010690	K08H2.3	1.65e-16	8.25e-15	2.13524
WBGene00021745	Y50D4B.6	1.86e-19	1.37e-17	2.12336
WBGene00021725	bath-9	0.00532689	0.0175076	2.12276
WBGene00019244	H25P19.1	3.17e-08	4.15e-07	2.11949
WBGene00019576	lido-5	0.00611471	0.0196547	2.11858
WBGene00020758	T24C4.2	2.49e-07	2.64e-06	2.11853
WBGene00014097	ZK829.9	1.82e-40	6.96e-38	2.11511
WBGene00021596	spsb-2	9.14e-42	3.92e-39	2.11473
WBGene00011691	T10C6.10	3.75e-18	2.46e-16	2.10576
WBGene00006394	taf-11.2	1.36e-21	1.25e-19	2.10533
WBGene00004723	sap-49	7.26e-12	1.81e-10	2.10038
WBGene00015537	C06E4.8	4.45e-05	0.000275804	2.08891
WBGene00017143	EEED8.15	0.000885727	0.00376049	2.08556
WBGene00003184	mei-2	3.25e-34	1.02e-31	2.0854
WBGene00004374	rme-2	1.23e-46	8.32e-44	2.08395
WBGene00003228	mex-1	4.89e-58	9.9e-55	2.08289
WBGene00011152	R09A8.1	5.86e-13	1.8e-11	2.07336
WBGene00013383	aptf-2	3.63e-17	2.04e-15	2.07271
WBGene00009300	F31F6.1	6.34e-07	6.1e-06	2.06309
WBGene00015111	B0281.4	0.00010386	0.000581323	2.06298
WBGene00013047	Y50E8A.2	0.000564708	0.00254955	2.0599
WBGene00022237	Y73B6BL.14	2.61e-10	5.06e-09	2.04904
WBGene00011475	T05D4.2	0.00796935	0.0244621	2.03442
WBGene00010801	M01B2.8	0.00478289	0.016013	2.03387
WBGene00009086	F23D12.2	7.58e-09	1.12e-07	2.03271
WBGene00019121	npl-4.2	3.15e-12	8.56e-11	2.01594
WBGene00011501	rmd-1	1.84e-53	2.18e-50	2.01588
WBGene00013698	Y106G6D.1	0.0068945	0.0217034	2.01504
WBGene00003784	nos-2	0.00089927	0.00380138	2.01379
WBGene00011689	T10C6.7	6.26e-17	3.4e-15	2.01199
WBGene00019794	M151.2	0.000137635	0.000739969	2.00076
WBGene00012020	gyg-2	2.9e-53	3.16e-50	1.99983
WBGene00017407	F12E12.6	0.00601057	0.0193727	1.9991
WBGene00010281	mip-2	0.00433596	0.0147573	1.99419
WBGene00019842	R02F11.4	0.00152484	0.00598782	1.98743
WBGene00000461	ceh-40	0.000376882	0.00179083	1.9866
WBGene00007297	C04F12.1	7.25e-26	1.11e-23	1.98618
WBGene00014199	ZK1053.4	6.66e-06	5.01e-05	1.9846
WBGene00007643	37681	7.88e-40	2.94e-37	1.98381
WBGene00011052	arrd-11	0.000154279	0.000818585	1.98133
WBGene00009061	pals-14	2.03e-09	3.3e-08	1.97345
WBGene00011388	T02G6.5	3.02e-10	5.74e-09	1.97162
WBGene00021153	Y4C6A.3	1.2e-24	1.63e-22	1.96547
WBGene00012716	Y39E4B.5	1.98e-27	3.3e-25	1.96452
WBGene00010198	spat-1	2.36e-24	3.15e-22	1.96053
WBGene00011986	T24D1.3	8.34e-21	7.12e-19	1.95999
WBGene00022257	puf-11	1.1e-33	3.07e-31	1.95882
WBGene00010149	F56D5.5	0.00232527	0.00859963	1.95806
WBGene00008148	C47E12.3	6.32e-05	0.000374171	1.95374
WBGene00011994	samp-1	0.00171861	0.00662211	1.95128
WBGene00021576	fbxc-51	0.00213399	0.0080156	1.95104
WBGene00011350	perm-1	2.43e-43	1.28e-40	1.94613
WBGene00007332	C05C10.5	8.36e-09	1.22e-07	1.94424
WBGene00008490	F01D4.8	1.5e-11	3.54e-10	1.94166
WBGene00008009	fbxa-171	0.000125678	0.000683991	1.92815
WBGene00010519	K03A11.1	0.000273083	0.00135367	1.92683
WBGene00000868	cyb-3	2.41e-42	1.14e-39	1.92465
WBGene00021713	Y49F6A.5	0.000512688	0.00233477	1.92284
WBGene00019163	ubxn-6	1.91e-09	3.1e-08	1.92139
WBGene00195227	Y71A12B.23	0.00243621	0.0089748	1.91776
WBGene00009606	F40G12.11	2.1e-17	1.23e-15	1.91695
WBGene00007093	B0001.8	1.15e-06	1.03e-05	1.91455
WBGene00021056	W06B4.1	2.67e-45	1.52e-42	1.91386
WBGene00003156	mcm-4	0.000580525	0.00260684	1.90012
WBGene00021658	Y48G1A.2	3.14e-25	4.46e-23	1.89984
WBGene00011063	cpg-3	4.83e-48	3.8e-45	1.88883
WBGene00003026	lin-41	9.23e-48	6.89e-45	1.88828
WBGene00013799	athp-3	0.00531851	0.0174841	1.8832
WBGene00018371	ess-2	4.97e-16	2.32e-14	1.88102
WBGene00044206	T26H5.9	5.77e-08	7.15e-07	1.8808
WBGene00019922	fbxc-28	0.00659932	0.0209374	1.87551
WBGene00045393	F26D11.13	0.00772069	0.023802	1.87518
WBGene00004243	puf-7	5.74e-27	9.24e-25	1.86949
WBGene00018806	F54D10.5	0.00895718	0.0270375	1.86888
WBGene00017413	F13A2.4	1.89e-09	3.08e-08	1.86074
WBGene00011539	fbxa-135	0.00334649	0.0117683	1.85808
WBGene00010606	cyp-13B2	0.00140327	0.00556585	1.85252
WBGene00000473	cey-2	3.78e-33	9.23e-31	1.84986
WBGene00013862	wdr-5.3	1.36e-33	3.56e-31	1.84787
WBGene00016381	sgo-1	2.21e-16	1.1e-14	1.84549
WBGene00007286	C04A11.2	0.000472852	0.00217045	1.84437
WBGene00004889	smp-1	1.5e-12	4.32e-11	1.84169
WBGene00009005	F21C3.6	0.000437805	0.00202697	1.83297
WBGene00018614	pals-31	6.43e-05	0.000380287	1.8322
WBGene00018203	F39F10.3	4.32e-07	4.34e-06	1.83037
WBGene00020073	sdz-28	0.0041942	0.0143368	1.82742
WBGene00010036	cpar-1	9.3e-14	3.16e-12	1.82538
WBGene00012323	oac-54	2.53e-07	2.67e-06	1.82344
WBGene00020091	rnp-8	0.000127133	0.000690316	1.82148
WBGene00015171	vang-1	2.62e-08	3.5e-07	1.81721
WBGene00194653	F36H2.6	0.00577879	0.0187966	1.80453
WBGene00001686	gpd-4	8e-28	1.43e-25	1.79437
WBGene00004798	sip-1	9.9e-26	1.46e-23	1.79436
WBGene00020357	T08E11.1	0.000828416	0.00355444	1.793
WBGene00008535	F02H6.2	1.16e-06	1.04e-05	1.79137
WBGene00017679	F21F8.5	0.00024784	0.00124421	1.7908
WBGene00003783	nos-1	6.36e-23	7.15e-21	1.79021
WBGene00013726	Y106G6H.16	1.85e-05	0.000125739	1.78167
WBGene00003229	mex-3	4.09e-24	5.37e-22	1.78048
WBGene00000870	cyd-1	1.79e-09	2.93e-08	1.77681
WBGene00021741	Y50D4B.2	8.59e-10	1.48e-08	1.7762
WBGene00003868	ooc-3	1.25e-06	1.12e-05	1.775
WBGene00000496	chs-1	1.87e-32	4.02e-30	1.77363
WBGene00015189	B0432.8	0.00655932	0.0208568	1.77327
WBGene00008385	lotr-1	0.00491953	0.0163738	1.76582
WBGene00002144	inx-22	1.11e-33	3.07e-31	1.76482
WBGene00001949	hlh-2	2.18e-14	8.32e-13	1.76209
WBGene00045180	K07F5.17	0.00219909	0.00821226	1.75439
WBGene00007132	pals-27	0.000272769	0.00135305	1.7543
WBGene00013676	ekl-4	1.27e-13	4.25e-12	1.75371
WBGene00015344	nra-4	2.83e-09	4.48e-08	1.75327
WBGene00001683	gpd-1	1.07e-22	1.14e-20	1.74718
WBGene00235256	Y54G11A.19	0.000848853	0.00362457	1.74514
WBGene00000867	cyb-2.2	9.15e-21	7.7e-19	1.73663
WBGene00013208	Y54G9A.5	1.3e-25	1.88e-23	1.73483
WBGene00004781	set-1	2.19e-08	2.98e-07	1.72972
WBGene00012702	ztf-20	3e-06	2.46e-05	1.71363
WBGene00021615	Y47C4A.1	0.00535124	0.0175714	1.71126
WBGene00006734	ufd-2	7.66e-24	9.52e-22	1.70994
WBGene00010354	cyp-31A2	4.38e-33	1.05e-30	1.70749
WBGene00015180	B0416.4	0.00670694	0.0212093	1.706
WBGene00077732	szy-4	2.2e-37	7.81e-35	1.70502
WBGene00017584	F19B10.2	1.2e-06	1.08e-05	1.70416
WBGene00195226	ZC404.16	0.00410059	0.0140575	1.70015
WBGene00008302	pals-38	2.02e-06	1.72e-05	1.698
WBGene00009179	kbp-3	3.19e-05	0.000204698	1.6976
WBGene00004882	smg-4	4.25e-25	5.96e-23	1.69737
WBGene00007168	B0393.3	5.15e-34	1.54e-31	1.69581
WBGene00018991	F56F11.4	1.05e-33	3.03e-31	1.69576
WBGene00022117	Y71F9AL.12	1.57e-10	3.18e-09	1.68453
WBGene00021654	Y47G7B.2	1.02e-06	9.29e-06	1.67869
WBGene00017140	EEED8.12	0.00271353	0.00984542	1.67462
WBGene00195239	ZK1127.13	8.08e-05	0.000466123	1.67326
WBGene00016457	C35E7.5	4.99e-05	0.000303566	1.67301
WBGene00020094	wip-1	2.49e-17	1.44e-15	1.66932
WBGene00020639	fbxa-71	5.44e-11	1.18e-09	1.66392
WBGene00008797	F14D7.10	2.35e-05	0.000155537	1.65324
WBGene00012715	snpc-1.2	7.87e-16	3.57e-14	1.6499
WBGene00021465	ekl-7	3.03e-10	5.74e-09	1.64933
WBGene00010611	K07A1.4	0.000657458	0.00290717	1.64707
WBGene00015143	rbm-26	1.66e-20	1.35e-18	1.645
WBGene00003132	mat-1	7.96e-06	5.88e-05	1.64478
WBGene00043743	nsph-4.1	6.49e-11	1.39e-09	1.64219
WBGene00007009	wwp-1	0.0023018	0.00853284	1.61958
WBGene00018353	fbxa-182	4.21e-10	7.74e-09	1.61171
WBGene00077543	F27D4.8	1.55e-07	1.72e-06	1.60956
WBGene00007797	C29A12.1	3.36e-27	5.54e-25	1.60761
WBGene00000731	col-158	0.0019537	0.00741704	1.60717
WBGene00018773	F53G12.8	0.000168952	0.000887466	1.60517
WBGene00009007	otub-3	1.42e-05	9.9e-05	1.60259
WBGene00020652	egg-4	2.71e-13	8.75e-12	1.59828
WBGene00016263	C30F12.4	1.53e-21	1.38e-19	1.59756
WBGene00020064	kbp-1	1.76e-14	6.8e-13	1.59511
WBGene00020375	pigv-1	2.47e-33	6.15e-31	1.59377
WBGene00022133	Y71F9B.15	4.92e-09	7.49e-08	1.59216
WBGene00016291	oops-1	2.12e-29	4e-27	1.58789
WBGene00017816	hrpk-1	3.31e-22	3.26e-20	1.58489
WBGene00004391	rnr-1	5.08e-34	1.54e-31	1.57885
WBGene00022854	cin-4	5.28e-24	6.74e-22	1.57783
WBGene00000935	daz-1	2.5e-15	1.07e-13	1.57237
WBGene00009444	erh-2	2.28e-08	3.08e-07	1.56837
WBGene00003155	mcm-3	1.18e-33	3.22e-31	1.5656
WBGene00017556	F18A12.7	0.00112147	0.00458685	1.56335
WBGene00022652	ZK84.5	0.00104879	0.00434224	1.55789
WBGene00018948	F56C9.3	1.81e-30	3.72e-28	1.55664
WBGene00018497	msrp-3	2.67e-11	6.08e-10	1.5557
WBGene00018104	fbxb-53	0.00102459	0.00425447	1.55418
WBGene00003219	mes-1	3.1e-07	3.23e-06	1.55244
WBGene00008021	C39B10.1	2.09e-06	1.78e-05	1.55193
WBGene00000913	daf-18	3.63e-22	3.54e-20	1.55032
WBGene00006390	taf-8	2.35e-13	7.68e-12	1.54913
WBGene00004041	plg-1	5.28e-06	4.06e-05	1.54787
WBGene00013567	Y75B12B.1	3.06e-22	3.08e-20	1.53973
WBGene00017358	F10E9.7	1.51e-16	7.63e-15	1.53848
WBGene00012209	hmg-20	2.16e-17	1.25e-15	1.53765
WBGene00001919	his-45	0.000486783	0.0022261	1.53154
WBGene00001929	his-55	0.000486783	0.0022261	1.53154
WBGene00008387	zhp-2	5.59e-15	2.3e-13	1.52759
WBGene00013223	efa-6	0.000665271	0.0029344	1.52673
WBGene00001102	dsh-2	1.47e-27	2.52e-25	1.5245
WBGene00003912	pal-1	3.28e-22	3.25e-20	1.52407
WBGene00019047	F58E2.3	1.18e-06	1.06e-05	1.52325
WBGene00011038	R05H5.3	9.4e-32	1.99e-29	1.51808
WBGene00015829	math-15	0.00750532	0.0232716	1.51436
WBGene00007733	smz-1	0.000979598	0.00409766	1.51314
WBGene00010194	btb-19	3.16e-15	1.35e-13	1.51238
WBGene00011834	dvc-1	9.66e-28	1.71e-25	1.50866
WBGene00015698	kca-1	6.1e-30	1.2e-27	1.50646
WBGene00017360	F10E9.11	0.00061733	0.00275539	1.49842
WBGene00077453	Y62F5A.12	0.000574613	0.00258439	1.49622
WBGene00022300	Y76B12C.6	1.77e-06	1.53e-05	1.49493
WBGene00018016	lrr-1	7.18e-24	9e-22	1.49442
WBGene00011509	T05H10.4	3.99e-16	1.89e-14	1.49374
WBGene00016992	zhit-1	7.9e-13	2.4e-11	1.49324
WBGene00001413	fem-3	3.49e-10	6.5e-09	1.49287
WBGene00016586	C42C1.8	6.65e-28	1.22e-25	1.49223
WBGene00016501	C37C3.9	8.86e-27	1.41e-24	1.49197
WBGene00001941	his-67	0.00898276	0.0271089	1.484
WBGene00022479	fbxa-36	5.53e-12	1.43e-10	1.48367
WBGene00002068	ify-1	3.65e-07	3.75e-06	1.4835
WBGene00000474	cey-3	1.42e-20	1.17e-18	1.48219
WBGene00015235	cdc-26	0.000315717	0.00153704	1.47995
WBGene00015291	C01B12.8	5.2e-06	4e-05	1.47866
WBGene00013492	Y70C5C.1	2.77e-06	2.29e-05	1.47698
WBGene00000417	ced-3	2.26e-15	9.79e-14	1.47038
WBGene00001511	fzy-1	1.57e-29	3.01e-27	1.46842
WBGene00018011	F33E11.3	4.12e-07	4.15e-06	1.46777
WBGene00000794	crn-1	1.74e-06	1.51e-05	1.46776
WBGene00044204	suds-3	1.55e-17	9.37e-16	1.46645
WBGene00002245	lag-1	3.14e-08	4.13e-07	1.46578
WBGene00138721	pals-37	0.00707782	0.0221771	1.46563
WBGene00018845	F54H12.5	4.47e-07	4.45e-06	1.46499
WBGene00010061	F54E12.2	9.25e-30	1.8e-27	1.46141
WBGene00002072	ima-1	1.71e-22	1.78e-20	1.46108
WBGene00001575	gei-18	0.000210346	0.00107556	1.45847
WBGene00009650	ccnk-1	1.08e-09	1.82e-08	1.45463
WBGene00014104	ZK849.6	3.74e-05	0.000236406	1.45387
WBGene00020433	T11F8.1	5.5e-09	8.31e-08	1.44928
WBGene00021997	Y59E9AR.1	5.61e-11	1.21e-09	1.44901
WBGene00022002	Y59E9AR.7	5.61e-11	1.21e-09	1.44901
WBGene00284850	Y46B2A.4	1.32e-10	2.72e-09	1.44896
WBGene00003797	npp-11	0.00913706	0.0274861	1.44854
WBGene00007445	C08F8.3	1.17e-25	1.71e-23	1.44666
WBGene00003448	msp-55	7.1e-08	8.59e-07	1.44454
WBGene00044502	C46G7.5	9.76e-06	7.07e-05	1.44412
WBGene00013719	Y106G6H.6	1.28e-07	1.45e-06	1.44368
WBGene00000099	air-2	6.81e-23	7.5e-21	1.44303
WBGene00013619	fbxa-112	0.00466426	0.0156751	1.44211
WBGene00023427	F14D2.15	4.03e-06	3.19e-05	1.4417
WBGene00006974	zen-4	3.17e-10	5.98e-09	1.44163
WBGene00018099	ztf-28	5.14e-14	1.84e-12	1.43965
WBGene00010195	pot-2	8.83e-15	3.58e-13	1.43821
WBGene00219275	Y39G10AR.32	8.48e-09	1.24e-07	1.4364
WBGene00001514	xnd-1	7.87e-20	6.06e-18	1.43583
WBGene00014163	rnh-1.2	5.51e-10	9.88e-09	1.43525
WBGene00009451	cids-2	2.36e-13	7.7e-12	1.43057
WBGene00013381	cyp-31A5	3.09e-20	2.46e-18	1.42955
WBGene00045357	F13A7.14	1.44e-20	1.18e-18	1.42868
WBGene00019132	bath-19	2.19e-08	2.98e-07	1.42846
WBGene00011087	R07B7.2	4.2e-13	1.32e-11	1.42554
WBGene00009172	F26F2.7	1.72e-08	2.37e-07	1.42523
WBGene00003161	mdf-2	9.03e-22	8.53e-20	1.42499
WBGene00017696	polk-1	3.11e-22	3.1e-20	1.42461
WBGene00010367	H05L14.2	5.52e-17	3.03e-15	1.42087
WBGene00000422	ced-8	0.00189205	0.00721393	1.4199
WBGene00000168	apx-1	9.06e-23	9.8e-21	1.41926
WBGene00194852	T28A8.8	3.03e-05	0.000195439	1.41627
WBGene00007278	lab-1	6.67e-07	6.37e-06	1.41601
WBGene00022512	dot-1.5	0.00267721	0.00973607	1.41566
WBGene00015045	cyp-34A10	0.00386772	0.0133528	1.4135
WBGene00003154	mcm-2	1.57e-14	6.09e-13	1.41336
WBGene00009287	psf-2	1.52e-17	9.22e-16	1.41322
WBGene00004966	spe-12	1.68e-05	0.000115039	1.41068
WBGene00019600	rga-3	1.67e-27	2.81e-25	1.40731
WBGene00020653	T21E3.2	0.00587773	0.0190355	1.40701
WBGene00022775	ZK616.5	3.87e-21	3.36e-19	1.40459
WBGene00001942	his-68	1.54e-11	3.64e-10	1.40411
WBGene00022455	tyms-1	1.01e-13	3.4e-12	1.39794
WBGene00001855	hil-4	4.13e-27	6.72e-25	1.39437
WBGene00044188	F28F8.9	3.08e-12	8.42e-11	1.39433
WBGene00219451	F52D2.12	4.61e-13	1.44e-11	1.39421
WBGene00003466	msp-79	6.53e-10	1.15e-08	1.39213
WBGene00008590	F08H9.2	1.16e-10	2.4e-09	1.38975
WBGene00022034	deps-1	2.04e-19	1.5e-17	1.38409
WBGene00002226	klp-16	1.29e-17	7.94e-16	1.38386
WBGene00019341	K02F6.7	3.59e-16	1.73e-14	1.38259
WBGene00000871	cye-1	0.0036599	0.0127346	1.38179
WBGene00013552	gmn-1	2.5e-11	5.7e-10	1.37921
WBGene00020404	T10B11.8	1.79e-09	2.93e-08	1.37784
WBGene00002136	inx-14	1.58e-23	1.93e-21	1.37775
WBGene00011576	rmh-2	7.16e-07	6.81e-06	1.3747
WBGene00016045	spas-1	0.00145067	0.00572192	1.37438
WBGene00008682	lex-1	8.58e-14	2.95e-12	1.36861
WBGene00012935	mcm-10	1.13e-19	8.49e-18	1.367
WBGene00001571	gei-14	3.15e-09	4.95e-08	1.36503
WBGene00001061	dpl-1	5.33e-24	6.75e-22	1.3645
WBGene00018511	F46F11.8	9.59e-16	4.25e-14	1.36436
WBGene00020313	T07E3.2	0.00509383	0.0168668	1.35876
WBGene00000411	cdl-1	7.93e-19	5.46e-17	1.35691
WBGene00020466	sld-2	7.75e-14	2.68e-12	1.35513
WBGene00020761	T24C4.5	4.95e-16	2.32e-14	1.35043
WBGene00017988	fipp-1	6.88e-17	3.68e-15	1.34948
WBGene00022452	Y110A2AR.1	1.17e-22	1.23e-20	1.34937
WBGene00009385	sas-5	9.84e-20	7.5e-18	1.3489
WBGene00013857	orc-5	2.67e-14	9.95e-13	1.34846
WBGene00010687	K08F9.4	5.68e-09	8.56e-08	1.34558
WBGene00010409	H21P03.2	1.42e-19	1.05e-17	1.34549
WBGene00020783	blos-4	4.83e-10	8.73e-09	1.34494
WBGene00022203	Y73B3A.1	1.47e-21	1.34e-19	1.34443
WBGene00018805	F54D10.4	0.000282804	0.00139308	1.34399
WBGene00001499	fsn-1	2.44e-23	2.91e-21	1.34389
WBGene00001599	glh-2	2.4e-16	1.19e-14	1.34077
WBGene00008503	F01G4.4	4.4e-09	6.76e-08	1.34053
WBGene00006379	sys-1	1.82e-14	7.03e-13	1.33563
WBGene00003410	mrp-4	7.23e-19	5e-17	1.3344
WBGene00009299	F31E9.6	0.000528139	0.0023982	1.33438
WBGene00003036	lin-53	5.56e-25	7.73e-23	1.33226
WBGene00007660	pals-6	1.36e-06	1.21e-05	1.33161
WBGene00008488	F01D4.5	2.03e-12	5.73e-11	1.33109
WBGene00016632	adal-1	1.74e-15	7.54e-14	1.33035
WBGene00000865	cyb-1	3.17e-24	4.2e-22	1.32651
WBGene00020700	T22F3.11	3.34e-13	1.07e-11	1.32626
WBGene00194914	F44D12.16	3.55e-08	4.61e-07	1.32223
WBGene00008968	elli-1	8.55e-20	6.55e-18	1.32067
WBGene00021012	pig-1	5.33e-11	1.16e-09	1.32052
WBGene00003463	msp-76	5.08e-11	1.11e-09	1.31758
WBGene00018314	F41H10.1	7.15e-11	1.53e-09	1.31756
WBGene00002992	lin-3	8.85e-18	5.57e-16	1.31499
WBGene00021750	Y50D4C.6	2.22e-12	6.2e-11	1.31463
WBGene00011132	R08A2.1	1.98e-10	3.93e-09	1.31431
WBGene00018483	F45F2.11	2.52e-22	2.58e-20	1.31398
WBGene00001110	duo-1	1.59e-17	9.57e-16	1.31363
WBGene00002061	ife-3	0.00174192	0.00669737	1.31342
WBGene00009031	F21H7.5	2.38e-23	2.86e-21	1.31219
WBGene00004721	san-1	1.08e-11	2.61e-10	1.31107
WBGene00015468	madf-11	1.02e-07	1.19e-06	1.30866
WBGene00004782	set-2	9.89e-10	1.69e-08	1.30855
WBGene00018189	nhr-181	0.00255715	0.00937158	1.30848
WBGene00007986	C36F7.5	0.000799528	0.00344614	1.3078
WBGene00001829	hcp-1	2.49e-23	2.94e-21	1.30757
WBGene00020300	ssna-1	2.46e-12	6.82e-11	1.30743
WBGene00018082	F36A4.3	6.6e-05	0.000389441	1.30737
WBGene00018409	F44B9.8	7.52e-22	7.2e-20	1.30616
WBGene00010136	F55H12.5	5.55e-14	1.98e-12	1.30584
WBGene00007624	hrde-1	7e-08	8.48e-07	1.30543
WBGene00006795	unc-61	8.38e-22	7.97e-20	1.30476
WBGene00006056	sss-1	5.62e-23	6.38e-21	1.30222
WBGene00013887	nspa-5	0.00600026	0.0193546	1.29985
WBGene00044272	nspa-4	0.00600026	0.0193546	1.29985
WBGene00011318	cdt-2	4.19e-20	3.3e-18	1.29881
WBGene00019608	ani-2	2.82e-22	2.87e-20	1.2972
WBGene00016322	C32E8.4	0.00010889	0.000604699	1.29696
WBGene00009898	dod-23	0.000128837	0.000697696	1.29646
WBGene00001044	dnj-26	3.6e-10	6.68e-09	1.29483
WBGene00007603	popl-4	2.45e-12	6.82e-11	1.29416
WBGene00017872	F28A10.4	0.00740058	0.0230305	1.2923
WBGene00044638	F23A7.8	2.04e-06	1.74e-05	1.29217
WBGene00003450	msp-57	8.81e-08	1.04e-06	1.29194
WBGene00011969	T23G11.4	8.05e-23	8.78e-21	1.29108
WBGene00003468	msp-113	1.13e-12	3.31e-11	1.29082
WBGene00004050	parp-2	1.3e-21	1.21e-19	1.29027
WBGene00017141	EEED8.13	0.000688883	0.00302809	1.28915
WBGene00019130	gbas-1	2.96e-16	1.44e-14	1.28868
WBGene00009680	msd-1	6.26e-06	4.74e-05	1.28706
WBGene00009684	msd-3	6.26e-06	4.74e-05	1.28706
WBGene00077685	C04F12.12	7.86e-05	0.000455484	1.28634
WBGene00003425	msp-10	2.12e-06	1.8e-05	1.28558
WBGene00007966	maph-1.3	6.88e-21	5.91e-19	1.28556
WBGene00021200	cyp-31A3	5.02e-16	2.33e-14	1.28525
WBGene00003444	msp-51	3.57e-07	3.67e-06	1.28392
WBGene00021282	set-21	2.61e-10	5.06e-09	1.28326
WBGene00044253	M117.6	0.0007905	0.00341034	1.28181
WBGene00009368	pole-1	8.46e-10	1.46e-08	1.28028
WBGene00014158	ZK938.1	6.88e-21	5.91e-19	1.28001
WBGene00014129	ZK892.5	1.25e-06	1.12e-05	1.27936
WBGene00009463	F36D1.4	0.00224281	0.00834693	1.27927
WBGene00003464	msp-77	9.54e-08	1.12e-06	1.27914
WBGene00015150	B0336.13	9.25e-18	5.77e-16	1.27879
WBGene00006376	syp-2	9.2e-17	4.81e-15	1.27813
WBGene00004899	snb-5	0.0090816	0.027349	1.27602
WBGene00015032	B0207.9	9.85e-05	0.000554827	1.27566
WBGene00021311	thoc-5	2.01e-05	0.000135353	1.27484
WBGene00003465	msp-78	2.65e-08	3.54e-07	1.27459
WBGene00002228	klp-18	5.02e-23	5.74e-21	1.27412
WBGene00003499	mut-2	2.62e-16	1.3e-14	1.27362
WBGene00010633	nspd-2	4.22e-07	4.25e-06	1.27302
WBGene00304812	ZK380.6	3.62e-06	2.9e-05	1.27283
WBGene00001016	dna-2	1.04e-20	8.65e-19	1.27115
WBGene00017978	msrp-1	4.15e-11	9.13e-10	1.27074
WBGene00008921	ctf-4	1.5e-05	0.000104419	1.27048
WBGene00010474	K01D12.15	1.9e-10	3.79e-09	1.26975
WBGene00009145	F26A3.7	0.000129925	0.000702788	1.26939
WBGene00007167	rbg-3	4.98e-22	4.8e-20	1.26912
WBGene00002229	klp-19	2.91e-16	1.42e-14	1.26664
WBGene00012678	zhp-4	1.04e-08	1.49e-07	1.2666
WBGene00013419	Y65A5A.2	0.000256942	0.00128218	1.26585
WBGene00016949	C55C2.3	0.00600085	0.0193546	1.26446
WBGene00019908	R05H11.2	0.00297763	0.0106617	1.26398
WBGene00015023	B0205.9	1.46e-17	8.92e-16	1.26299
WBGene00008384	D1081.6	1.24e-07	1.41e-06	1.26072
WBGene00015095	B0261.7	4.18e-22	4.06e-20	1.2597
WBGene00003426	msp-19	8.78e-09	1.28e-07	1.25953
WBGene00017450	bath-27	5.12e-10	9.21e-09	1.25593
WBGene00018335	F42A9.6	3.04e-10	5.76e-09	1.25479
WBGene00013442	Y66D12A.16	4.02e-11	8.86e-10	1.25308
WBGene00011295	R102.8	0.000409568	0.00191628	1.25286
WBGene00013137	Y53C10A.6	3.07e-11	6.91e-10	1.25218
WBGene00004737	scc-1	8.75e-19	5.99e-17	1.2518
WBGene00018792	F54C1.8	1.9e-07	2.07e-06	1.25157
WBGene00018500	msrp-4	9.36e-09	1.35e-07	1.25039
WBGene00007277	asfl-1	3.82e-17	2.14e-15	1.24993
WBGene00011176	R09E10.6	6.69e-15	2.74e-13	1.24795
WBGene00002124	inx-2	0.000159599	0.000843967	1.2476
WBGene00014225	ZK1098.9	0.00024962	0.00125137	1.24682
WBGene00021398	Y38C1AA.7	3.27e-15	1.38e-13	1.24642
WBGene00012210	W02D9.4	7.1e-09	1.06e-07	1.24581
WBGene00044067	zipt-7.1	4.42e-20	3.46e-18	1.24577
WBGene00013337	Y57G11C.48	0.003253	0.0114852	1.24423
WBGene00022172	cosa-1	4.51e-13	1.41e-11	1.24148
WBGene00003434	msp-38	3.31e-07	3.42e-06	1.24136
WBGene00020986	W03D8.3	8.4e-05	0.000482041	1.24072
WBGene00004917	snr-4	7.9e-06	5.84e-05	1.23916
WBGene00015742	kxd-1	1.46e-05	0.000101756	1.23828
WBGene00017774	nop-1	1.89e-21	1.68e-19	1.23798
WBGene00000010	aat-9	0.000358292	0.00171419	1.23752
WBGene00006311	sun-1	1.08e-19	8.16e-18	1.23579
WBGene00003452	msp-59	1.51e-07	1.69e-06	1.23487
WBGene00015731	C13B7.6	1.24e-14	4.92e-13	1.23283
WBGene00044131	Y45G12C.16	1.24e-14	4.92e-13	1.23283
WBGene00185002	K11H3.8	2.48e-14	9.31e-13	1.23275
WBGene00009270	F30F8.1	1.7e-17	1.02e-15	1.23209
WBGene00006618	trt-1	8.27e-12	2.04e-10	1.23159
WBGene00011532	chaf-1	0.00650737	0.0207195	1.23159
WBGene00020103	R148.4	8.34e-16	3.75e-14	1.23066
WBGene00016447	msd-4	6.09e-07	5.87e-06	1.2295
WBGene00021428	Y38F2AR.10	7.62e-06	5.66e-05	1.22879
WBGene00021359	Y37E11AL.3	8.62e-14	2.95e-12	1.22626
WBGene00017397	F12A10.8	0.000593939	0.00266202	1.22567
WBGene00235300	T06A10.107	1.38e-06	1.23e-05	1.22509
WBGene00006047	ssp-19	3.28e-05	0.000209738	1.22456
WBGene00012905	Y46G5A.14	3.31e-05	0.000211275	1.22402
WBGene00011560	T07C4.3	2.78e-16	1.37e-14	1.22373
WBGene00013306	Y57G11C.8	0.0066987	0.0211953	1.22235
WBGene00015976	C18E3.9	1.08e-11	2.61e-10	1.2223
WBGene00010583	K05C4.7	1.8e-18	1.21e-16	1.22196
WBGene00017132	tofu-6	1.05e-12	3.1e-11	1.22021
WBGene00044475	F56D6.13	0.000135882	0.00073249	1.21945
WBGene00003449	msp-56	9.83e-07	9.01e-06	1.21871
WBGene00011900	T21C12.4	0.000941148	0.00395433	1.21854
WBGene00004340	rfc-4	4.92e-20	3.83e-18	1.21694
WBGene00020105	R148.7	2.41e-08	3.24e-07	1.21538
WBGene00002297	ect-2	9.07e-21	7.7e-19	1.21526
WBGene00012972	rsa-2	2.14e-18	1.43e-16	1.21433
WBGene00011464	T05B9.1	0.000894197	0.00378964	1.21326
WBGene00002027	hsr-9	1.31e-19	9.75e-18	1.21234
WBGene00000467	cep-1	1.41e-16	7.18e-15	1.21121
WBGene00010377	nspa-1	5.08e-05	0.000308796	1.21118
WBGene00013888	nspa-3	5.08e-05	0.000308796	1.21118
WBGene00019501	K07E12.2	0.00749779	0.0232615	1.21074
WBGene00001051	cks-1	1.28e-20	1.06e-18	1.20971
WBGene00022037	acs-13	5.16e-12	1.35e-10	1.20911
WBGene00021846	ztf-23	1.78e-12	5.06e-11	1.20753
WBGene00003009	lin-23	1.37e-11	3.28e-10	1.20678
WBGene00001906	his-32	0.00616574	0.0197828	1.20543
WBGene00013235	Y56A3A.16	4.92e-18	3.19e-16	1.20478
WBGene00018013	phf-10	0.00649555	0.0206872	1.20352
WBGene00015034	B0207.11	1.53e-05	0.00010606	1.20319
WBGene00000143	apc-2	2.38e-07	2.54e-06	1.20291
WBGene00016573	lido-12	1.07e-10	2.23e-09	1.20272
WBGene00016796	cec-2	6.19e-14	2.19e-12	1.20171
WBGene00003406	mrg-1	2.36e-20	1.89e-18	1.20055
WBGene00017808	nspd-9	1.11e-05	7.97e-05	1.19946
WBGene00194906	Y53C12A.11	0.000452121	0.00208703	1.19911
WBGene00009508	row-1	3.68e-16	1.77e-14	1.19805
WBGene00021269	Y23H5A.2	2.2e-06	1.86e-05	1.19788
WBGene00012469	Y17G7B.18	6.42e-12	1.63e-10	1.19643
WBGene00021649	Y47G6A.25	4.27e-14	1.54e-12	1.19427
WBGene00002088	ins-5	0.00773549	0.0238371	1.19414
WBGene00013596	nyn-2	2.88e-10	5.5e-09	1.19388
WBGene00020896	T28D9.4	1.52e-12	4.37e-11	1.19336
WBGene00005020	sqv-2	3.01e-06	2.46e-05	1.19287
WBGene00022754	nspd-1	1.99e-05	0.000133787	1.1927
WBGene00006976	zhp-3	3.74e-14	1.36e-12	1.19227
WBGene00001653	gon-4	1.46e-06	1.29e-05	1.1909
WBGene00021376	blos-7	1.37e-07	1.54e-06	1.19065
WBGene00012431	Y11D7A.7	1.96e-10	3.89e-09	1.18801
WBGene00044741	Y57G11C.52	0.000986105	0.00412021	1.18711
WBGene00022149	lin-65	2.53e-10	4.94e-09	1.18634
WBGene00012074	T27A8.2	0.000493981	0.00225683	1.18548
WBGene00019118	F59E12.1	3.21e-19	2.3e-17	1.18547
WBGene00020480	ssup-72	1.73e-10	3.47e-09	1.18484
WBGene00009681	gipc-2	8.19e-12	2.03e-10	1.18419
WBGene00006737	ulp-2	0.000272876	0.00135312	1.18395
WBGene00003979	pes-5	6.86e-06	5.15e-05	1.18071
WBGene00012527	set-22	2.23e-12	6.22e-11	1.18033
WBGene00001041	dnj-23	2.55e-17	1.47e-15	1.18018
WBGene00001372	exo-3	2.26e-18	1.5e-16	1.17927
WBGene00012546	Y37D8A.4	4.14e-14	1.5e-12	1.1773
WBGene00044122	T28B8.6	0.000574495	0.00258439	1.17667
WBGene00013038	ani-1	3.62e-19	2.55e-17	1.1766
WBGene00015670	C10B5.1	3.55e-07	3.66e-06	1.1766
WBGene00021996	cylc-1	2.05e-05	0.000137174	1.17567
WBGene00017087	dph-6	2.85e-11	6.47e-10	1.17532
WBGene00010486	K01H12.4	6.66e-14	2.34e-12	1.17529
WBGene00001865	him-6	2.88e-17	1.64e-15	1.17528
WBGene00011062	R06C7.2	1.1e-07	1.28e-06	1.17371
WBGene00022036	Y65B4BL.4	3.07e-14	1.14e-12	1.1725
WBGene00007705	C25A1.1	3.11e-11	6.99e-10	1.1721
WBGene00022376	Y94H6A.3	2.61e-11	5.96e-10	1.17159
WBGene00018122	ttbk-2	9.28e-06	6.77e-05	1.16959
WBGene00010080	F55A11.7	1.06e-16	5.51e-15	1.16871
WBGene00001023	dnj-5	3.56e-16	1.72e-14	1.1679
WBGene00009682	msd-2	1.38e-05	9.68e-05	1.16782
WBGene00018678	tdpo-1	5.53e-13	1.71e-11	1.16757
WBGene00015345	C02F5.2	0.000360938	0.00172287	1.16746
WBGene00018337	F42A9.8	1.18e-06	1.06e-05	1.16744
WBGene00006719	ubc-24	5.77e-05	0.000345383	1.16592
WBGene00022530	ZC155.2	0.000649788	0.00287955	1.16559
WBGene00017542	F17E9.5	5.19e-09	7.86e-08	1.16545
WBGene00012496	Y24F12A.1	5.12e-16	2.37e-14	1.16527
WBGene00044332	clec-36	0.00155833	0.00609736	1.16521
WBGene00006492	let-391	3.44e-15	1.45e-13	1.16448
WBGene00021191	Y14H12B.1	1.03e-15	4.55e-14	1.16334
WBGene00045434	Y95D11A.3	8.32e-12	2.05e-10	1.16139
WBGene00017328	nemp-1	2.25e-19	1.63e-17	1.16075
WBGene00044689	arid-1	4.18e-17	2.32e-15	1.1601
WBGene00000098	air-1	5.23e-15	2.16e-13	1.15997
WBGene00014240	htas-1	5.2e-10	9.36e-09	1.15995
WBGene00015011	B0041.8	3.46e-12	9.32e-11	1.15958
WBGene00000264	brc-1	0.000210128	0.00107507	1.15689
WBGene00021661	mbtr-1	3.03e-12	8.31e-11	1.15561
WBGene00020860	nspd-10	2.85e-05	0.000185366	1.15496
WBGene00013296	Y57G11B.3	7.73e-05	0.000448271	1.15494
WBGene00001856	hil-5	3.57e-19	2.53e-17	1.15484
WBGene00013674	Y105E8A.14	6.42e-18	4.12e-16	1.15439
WBGene00008330	C55A6.1	4.62e-16	2.17e-14	1.1529
WBGene00004044	plk-3	6.04e-13	1.85e-11	1.15089
WBGene00001600	glh-3	1.22e-16	6.23e-15	1.14948
WBGene00194787	T16G1.13	0.00686199	0.0216251	1.14939
WBGene00021472	Y39G10AR.16	7.05e-14	2.46e-12	1.14739
WBGene00004028	pif-1	9.16e-11	1.92e-09	1.14714
WBGene00044003	Y41E3.18	9.72e-05	0.00054908	1.14643
WBGene00012976	sup-35	2.36e-14	8.9e-13	1.14631
WBGene00017325	F10C1.3	5.52e-05	0.00033261	1.14619
WBGene00021460	zwl-1	2.99e-17	1.7e-15	1.14576
WBGene00019260	H34I24.1	5.23e-07	5.1e-06	1.14514
WBGene00016182	C28C12.12	8.93e-17	4.7e-15	1.14512
WBGene00013696	Y106G6A.4	9.84e-14	3.33e-12	1.1445
WBGene00015690	C10G11.10	0.00701398	0.022016	1.14198
WBGene00007500	nasp-1	3.48e-18	2.3e-16	1.14196
WBGene00016444	C35D10.7	8.54e-09	1.24e-07	1.14192
WBGene00017269	F08F8.4	8.14e-06	6e-05	1.14137
WBGene00007382	C06C6.8	0.00349484	0.0122445	1.14122
WBGene00001186	egl-18	1.18e-10	2.44e-09	1.14081
WBGene00016961	vps-32.1	0.00039984	0.00188132	1.14065
WBGene00016576	lido-9	9.53e-09	1.38e-07	1.1402
WBGene00017274	F08F8.9	0.00698363	0.0219353	1.13854
WBGene00011044	R05H10.3	2.07e-10	4.08e-09	1.13843
WBGene00017851	F27C1.1	3.78e-18	2.47e-16	1.13716
WBGene00014127	ZK892.3	2.97e-07	3.1e-06	1.13621
WBGene00016202	kle-2	1.11e-16	5.77e-15	1.13612
WBGene00013881	mans-4	3.95e-11	8.72e-10	1.13516
WBGene00077569	F53F4.18	0.000208828	0.00106919	1.13479
WBGene00003446	msp-53	2.28e-05	0.000151476	1.13353
WBGene00010081	F55A11.8	2.07e-09	3.35e-08	1.13321
WBGene00008061	mina-1	9.76e-17	5.09e-15	1.13289
WBGene00008174	C48B4.11	3.25e-14	1.19e-12	1.13197
WBGene00011425	T04B2.7	8.69e-06	6.36e-05	1.13045
WBGene00012087	T27E7.1	9.3e-16	4.15e-14	1.13021
WBGene00003469	msp-142	2.05e-06	1.74e-05	1.12901
WBGene00003405	mre-11	7.68e-17	4.09e-15	1.1289
WBGene00003458	msp-65	9.19e-06	6.7e-05	1.12736
WBGene00011636	cec-3	4.56e-15	1.91e-13	1.12689
WBGene00004388	rnp-5	6.03e-05	0.000358902	1.12618
WBGene00003917	par-2	3.6e-12	9.68e-11	1.12592
WBGene00012171	W01B6.4	0.00523379	0.0172616	1.12556
WBGene00017059	msrp-5	3.1e-12	8.44e-11	1.12449
WBGene00007308	nsph-3.2	7.24e-11	1.55e-09	1.12447
WBGene00021270	pid-3	1.1e-15	4.82e-14	1.12445
WBGene00003177	mec-15	2.88e-16	1.41e-14	1.12432
WBGene00022182	swsn-3	2.32e-05	0.000154122	1.12216
WBGene00003432	msp-36	6.33e-07	6.1e-06	1.11955
WBGene00017114	E03H12.7	1.35e-11	3.23e-10	1.11843
WBGene00007337	C05C12.5	9.93e-10	1.69e-08	1.11813
WBGene00004181	pri-2	5.54e-16	2.55e-14	1.11804
WBGene00016058	nspd-3	2.78e-06	2.3e-05	1.11795
WBGene00019631	K10D2.5	3.12e-11	7e-10	1.11771
WBGene00015696	C10H11.7	4.24e-07	4.27e-06	1.11762
WBGene00019432	knl-2	3.48e-17	1.97e-15	1.11579
WBGene00010839	chl-1	3.25e-14	1.19e-12	1.11544
WBGene00013999	ZK550.5	2.94e-05	0.000190765	1.11437
WBGene00007249	C01G12.9	2.11e-05	0.000141249	1.11435
WBGene00013538	ari-1.4	3.33e-10	6.22e-09	1.11419
WBGene00022399	Y97E10AR.4	3.25e-14	1.19e-12	1.11368
WBGene00008541	F07A5.2	3.63e-17	2.04e-15	1.11358
WBGene00022007	mpst-6	1.3e-10	2.67e-09	1.11278
WBGene00007301	C04F12.7	1.37e-17	8.42e-16	1.11241
WBGene00011435	T04D3.8	0.000117042	0.000643911	1.11188
WBGene00013209	bub-3	1.54e-17	9.31e-16	1.11174
WBGene00013138	Y53C10A.10	2.29e-09	3.69e-08	1.11038
WBGene00014124	usip-1	8.64e-18	5.47e-16	1.10838
WBGene00017827	F26F4.5	2.36e-14	8.9e-13	1.10724
WBGene00008580	dsb-1	3.98e-13	1.26e-11	1.10684
WBGene00009449	F35H8.4	0.00018682	0.000969464	1.10637
WBGene00003246	mig-14	2.67e-13	8.63e-12	1.10499
WBGene00012277	ccch-3	4.32e-09	6.65e-08	1.10319
WBGene00006038	ssp-9	1.66e-07	1.83e-06	1.10302
WBGene00006040	ssp-11	1.66e-07	1.83e-06	1.10302
WBGene00018949	acbp-4	0.00122356	0.00494449	1.10234
WBGene00015194	trul-1	1.49e-08	2.07e-07	1.1023
WBGene00012711	Y39E4A.1	0.00160656	0.0062567	1.10211
WBGene00015504	simr-1	5.72e-17	3.13e-15	1.10165
WBGene00003438	msp-45	1.04e-07	1.21e-06	1.10161
WBGene00009132	F25H8.2	2.04e-13	6.71e-12	1.10152
WBGene00000144	apc-10	6.77e-10	1.19e-08	1.10138
WBGene00255375	F08B4.8	5.34e-08	6.66e-07	1.10133
WBGene00043147	nspd-6	5.82e-06	4.43e-05	1.10053
WBGene00003083	lst-1	1.04e-14	4.17e-13	1.10031
WBGene00011253	R11H6.5	2.5e-15	1.07e-13	1.10029
WBGene00013041	pstk-1	0.000910389	0.00383533	1.10003
WBGene00021295	Y25C1A.8	1.46e-13	4.83e-12	1.09923
WBGene00004337	rfc-1	2.57e-15	1.1e-13	1.09881
WBGene00017549	pid-1	7.62e-12	1.89e-10	1.09864
WBGene00015850	C16C8.12	1.69e-05	0.000116014	1.09728
WBGene00000773	cpf-1	9.28e-07	8.57e-06	1.0971
WBGene00004043	plk-2	4.09e-14	1.48e-12	1.09707
WBGene00016323	pmlr-1	8.49e-15	3.47e-13	1.09683
WBGene00010300	F59A1.15	1.17e-06	1.06e-05	1.09584
WBGene00006039	ssp-10	3.26e-06	2.65e-05	1.09527
WBGene00044431	mzt-1	2.58e-09	4.11e-08	1.09498
WBGene00022167	Y71H2AM.2	2.76e-05	0.000180804	1.09444
WBGene00011981	enri-2	0.00798334	0.0244919	1.09436
WBGene00011892	erh-1	2.24e-12	6.26e-11	1.09291
WBGene00015146	abi-1	6.67e-17	3.58e-15	1.0929
WBGene00015327	snpn-1	1.5e-11	3.54e-10	1.09276
WBGene00012241	W04A8.6	2.32e-05	0.000154039	1.0923
WBGene00001867	him-8	7.9e-12	1.96e-10	1.09156
WBGene00018819	rog-1	7.73e-16	3.52e-14	1.09112
WBGene00013465	Y67H2A.10	3.15e-14	1.16e-12	1.09033
WBGene00011819	hal-2	4.63e-12	1.22e-10	1.08955
WBGene00001921	his-47	0.00130878	0.00523366	1.08954
WBGene00001939	his-65	0.00130878	0.00523366	1.08954
WBGene00018867	zhp-1	3.05e-08	4.02e-07	1.0894
WBGene00000444	ceh-21	5.86e-07	5.67e-06	1.08908
WBGene00012698	sws-1	0.000210558	0.00107571	1.08815
WBGene00006391	taf-9	1.83e-11	4.26e-10	1.0875
WBGene00022074	Y69A2AR.1	2.07e-11	4.8e-10	1.0874
WBGene00008645	F10C2.4	4.91e-17	2.72e-15	1.08624
WBGene00023418	R06F6.12	8.35e-12	2.05e-10	1.0859
WBGene00004681	rsd-2	0.000297354	0.00145766	1.08559
WBGene00009695	clp-8	7.11e-06	5.32e-05	1.08472
WBGene00008747	phf-31	0.003519	0.0123169	1.08404
WBGene00010551	smg-8	2.31e-05	0.000153735	1.08402
WBGene00010264	F58G1.2	3.64e-15	1.53e-13	1.08339
WBGene00011368	tftc-5	3.07e-13	9.88e-12	1.08254
WBGene00018148	F37C4.8	0.00449765	0.015209	1.08189
WBGene00003417	mrt-2	4.36e-10	7.98e-09	1.08181
WBGene00002241	kup-1	4.97e-15	2.06e-13	1.08169
WBGene00020193	T03F1.12	3.13e-08	4.11e-07	1.08166
WBGene00008118	madf-8	8.22e-10	1.43e-08	1.08166
WBGene00003012	lin-26	1.31e-14	5.15e-13	1.08045
WBGene00011908	pash-1	1.5e-11	3.56e-10	1.07862
WBGene00044912	H38K22.7	0.00613346	0.0197055	1.07852
WBGene00018004	F33D11.7	2.8e-08	3.73e-07	1.07831
WBGene00019710	M01E11.1	3.45e-10	6.45e-09	1.07822
WBGene00011134	ssp-33	9.56e-07	8.81e-06	1.07798
WBGene00019396	K04F10.3	2.79e-13	9e-12	1.07777
WBGene00003424	msp-3	6.02e-05	0.000358357	1.07745
WBGene00020840	spch-3	3.05e-06	2.49e-05	1.07717
WBGene00004884	smg-6	1.33e-12	3.86e-11	1.0768
WBGene00003795	npp-9	1.88e-14	7.2e-13	1.07654
WBGene00013432	Y66D12A.6	1.74e-05	0.000118994	1.07623
WBGene00003989	pfn-1	8.95e-07	8.32e-06	1.07616
WBGene00010363	H04D03.2	7.01e-09	1.05e-07	1.07532
WBGene00009448	zfp-2	3.48e-13	1.11e-11	1.07517
WBGene00008124	C47A4.3	7.86e-06	5.82e-05	1.07431
WBGene00010731	K10C3.4	1.53e-16	7.7e-15	1.07412
WBGene00022092	ccdc-12	6.42e-14	2.26e-12	1.07404
WBGene00022617	ZC477.2	0.00478518	0.0160164	1.07399
WBGene00008081	athp-1	8.16e-16	3.68e-14	1.07391
WBGene00009377	F34D10.8	7.51e-07	7.12e-06	1.07356
WBGene00011378	T02E1.6	3.02e-09	4.76e-08	1.07271
WBGene00013019	Y48G10A.2	3.15e-12	8.56e-11	1.07244
WBGene00018531	F47B3.7	4.84e-06	3.76e-05	1.0723
WBGene00021856	ppm-1.D	1.33e-15	5.8e-14	1.07099
WBGene00010612	K07A1.5	3.71e-09	5.77e-08	1.0709
WBGene00009941	F52F12.8	0.000165194	0.000870631	1.07009
WBGene00003164	mdt-6	5.54e-13	1.71e-11	1.06964
WBGene00003467	msp-81	0.000119606	0.00065573	1.06785
WBGene00004896	smu-2	8.94e-14	3.05e-12	1.06695
WBGene00004702	rsp-5	2.06e-16	1.03e-14	1.06609
WBGene00016950	C55C2.4	0.00621071	0.0199181	1.06606
WBGene00009959	F53B6.4	5.41e-16	2.5e-14	1.06535
WBGene00007601	C15C6.2	1.07e-09	1.81e-08	1.06526
WBGene00004298	rad-54.L	4.12e-13	1.3e-11	1.06491
WBGene00009470	F36D3.4	5.34e-13	1.65e-11	1.06463
WBGene00020659	T21G5.1	1.01e-07	1.18e-06	1.06414
WBGene00015193	clec-117	3.15e-05	0.000202344	1.0626
WBGene00013710	Y106G6G.1	7.63e-07	7.22e-06	1.06101
WBGene00021000	W03F9.2	2.04e-07	2.21e-06	1.06071
WBGene00018578	F47G3.3	2.95e-06	2.42e-05	1.06054
WBGene00006053	ssq-4	8.31e-07	7.81e-06	1.05981
WBGene00008197	C49C3.7	4.01e-12	1.07e-10	1.0585
WBGene00008125	C47A4.5	0.000155371	0.000823453	1.0582
WBGene00271706	D2089.8	0.000106013	0.000591502	1.05774
WBGene00004380	rnf-1	1.72e-12	4.9e-11	1.05728
WBGene00012761	Y41C4A.18	0.0005255	0.00238805	1.05607
WBGene00020461	T12C9.7	5.41e-11	1.18e-09	1.05589
WBGene00002120	ins-37	5.69e-05	0.00034165	1.05577
WBGene00021721	Y49F6B.9	1.66e-10	3.33e-09	1.05535
WBGene00001933	his-59	0.00485881	0.016216	1.05525
WBGene00001060	dpf-7	9.09e-14	3.1e-12	1.05514
WBGene00003442	msp-49	2.42e-05	0.000159445	1.0541
WBGene00008165	C47G2.4	1.47e-14	5.72e-13	1.0539
WBGene00004823	skr-17	1.72e-11	4.02e-10	1.05217
WBGene00021630	Y47D9A.3	2.95e-05	0.00019114	1.0514
WBGene00013858	ssp-34	4.78e-05	0.000292495	1.05035
WBGene00013523	Y73F8A.14	5.71e-05	0.0003424	1.04939
WBGene00017055	D2062.1	0.00448382	0.015173	1.04857
WBGene00022883	ZK1248.15	1.14e-12	3.34e-11	1.04832
WBGene00009939	ztf-11	0.000651702	0.00288532	1.04817
WBGene00003443	msp-50	7.34e-05	0.000428369	1.04792
WBGene00003431	msp-33	7.3e-06	5.44e-05	1.04746
WBGene00011699	cyp-34A2	8.95e-07	8.32e-06	1.04605
WBGene00013429	Y66D12A.3	1.56e-07	1.73e-06	1.04559
WBGene00009238	selt-1.2	0.00813989	0.0248617	1.04511
WBGene00164985	ZK1010.10	0.00608768	0.0195811	1.04387
WBGene00012700	Y39B6A.42	3.68e-10	6.81e-09	1.04312
WBGene00011968	T23G11.1	2.74e-09	4.36e-08	1.04272
WBGene00000520	cku-80	1.54e-11	3.63e-10	1.04256
WBGene00011401	T03F6.6	4.45e-10	8.09e-09	1.0425
WBGene00007019	mdt-19	1.78e-13	5.88e-12	1.04202
WBGene00001046	dnj-28	1.67e-11	3.93e-10	1.04167
WBGene00000249	bir-1	6.37e-12	1.62e-10	1.0416
WBGene00006571	tim-1	7.97e-16	3.61e-14	1.04154
WBGene00021559	Y45G5AM.7	2.51e-08	3.36e-07	1.04134
WBGene00044491	Y54G2A.48	0.00602447	0.0194131	1.04081
WBGene00006050	ssq-1	2.05e-06	1.74e-05	1.0387
WBGene00016799	C50C3.1	0.00805604	0.0246641	1.03836
WBGene00004745	sdc-1	1.31e-08	1.84e-07	1.0383
WBGene00020661	smz-2	5.7e-12	1.46e-10	1.03802
WBGene00006048	ssp-31	3.49e-08	4.54e-07	1.03751
WBGene00003827	ntl-4	2.7e-06	2.24e-05	1.03684
WBGene00018598	F48C1.5	3.21e-10	6.04e-09	1.03631
WBGene00021207	ptp-5.3	4.33e-07	4.34e-06	1.03616
WBGene00003035	lin-52	4.05e-07	4.09e-06	1.03613
WBGene00006595	top-1	0.000661124	0.00291974	1.03596
WBGene00003457	msp-64	0.000694746	0.00304922	1.03586
WBGene00010608	K07A1.1	4.56e-13	1.43e-11	1.03583
WBGene00001935	his-61	0.000846029	0.0036136	1.03459
WBGene00012000	T24H10.1	6.26e-15	2.57e-13	1.0335
WBGene00008235	C50F4.10	2.5e-07	2.65e-06	1.03306
WBGene00010574	K04H4.5	7.16e-12	1.79e-10	1.03306
WBGene00044490	pudl-2	0.000830337	0.00356041	1.03238
WBGene00009163	drsh-1	0.000655777	0.00290155	1.03134
WBGene00018902	F55G1.6	1.43e-11	3.4e-10	1.03124
WBGene00015765	C14C11.1	2.83e-09	4.48e-08	1.03069
WBGene00015994	C18H7.4	5.26e-08	6.59e-07	1.03014
WBGene00007256	swsn-9	4.38e-07	4.38e-06	1.02893
WBGene00000546	clp-6	1.3e-09	2.18e-08	1.02883
WBGene00015689	spch-2	7.13e-05	0.000416844	1.02847
WBGene00007173	B0393.8	0.000496659	0.0022662	1.02837
WBGene00018665	bath-4	1.15e-05	8.21e-05	1.02819
WBGene00011352	rskn-1	0.000736783	0.00320101	1.0281
WBGene00235254	F49D11.14	0.00573581	0.0186912	1.02787
WBGene00044501	C55C3.8	0.0093428	0.0279692	1.02783
WBGene00018332	F42A9.3	5.1e-05	0.000310195	1.02706
WBGene00022532	ZC155.4	1.41e-11	3.37e-10	1.02623
WBGene00000121	aly-2	8.67e-15	3.53e-13	1.02506
WBGene00003134	mat-3	2.26e-14	8.6e-13	1.02501
WBGene00021749	Y50D4C.5	2.06e-12	5.79e-11	1.02356
WBGene00009948	F52H3.6	2.49e-12	6.9e-11	1.02271
WBGene00021015	enu-3.3	4.6e-07	4.56e-06	1.0221
WBGene00011795	T16A9.5	2.99e-10	5.67e-09	1.02159
WBGene00011985	T24D1.2	1.74e-14	6.75e-13	1.02134
WBGene00010883	M7.7	1.96e-07	2.14e-06	1.02115
WBGene00013200	Y54E5A.5	0.00992769	0.0294588	1.02078
WBGene00015191	B0432.10	2.26e-07	2.42e-06	1.02071
WBGene00000797	crn-4	3.86e-08	4.97e-07	1.02067
WBGene00016181	C28C12.11	1.17e-07	1.34e-06	1.01966
WBGene00006051	ssq-2	1.36e-08	1.9e-07	1.01953
WBGene00014246	ZK1307.3	4.23e-05	0.000264002	1.01936
WBGene00004049	parp-1	1.08e-11	2.61e-10	1.01872
WBGene00009250	F29D10.1	0.00620451	0.0199027	1.01859
WBGene00009731	exo-1	3.5e-13	1.11e-11	1.01857
WBGene00016960	vps-33.2	5.54e-12	1.43e-10	1.01807
WBGene00020763	ztf-18	4.32e-10	7.92e-09	1.01764
WBGene00011615	lsd-1	3.7e-05	0.000233975	1.01721
WBGene00008274	pdzd-8	2.02e-06	1.72e-05	1.01626
WBGene00015944	C18A3.7	0.00624305	0.0200037	1.01614
WBGene00305131	F54H12.10	5.35e-09	8.1e-08	1.01612
WBGene00006868	vab-1	5.29e-07	5.16e-06	1.01582
WBGene00001936	his-62	0.00318073	0.0112693	1.015
WBGene00003801	npp-15	4.65e-15	1.94e-13	1.01496
WBGene00022388	zfr-1	0.00111434	0.0045643	1.01475
WBGene00003470	msp-152	3.25e-05	0.000208313	1.01356
WBGene00044489	pudl-1	0.000349156	0.0016768	1.01339
WBGene00022278	rcor-1	0.0052125	0.0171994	1.01303
WBGene00007735	C25G4.8	0.000214534	0.00109248	1.01228
WBGene00015733	C13B9.2	2.46e-05	0.000162198	1.01224
WBGene00022541	ZC190.7	0.003912	0.0134925	1.01156
WBGene00013339	phf-14	1.16e-12	3.4e-11	1.01155
WBGene00001246	elo-8	2.81e-05	0.000183202	1.0115
WBGene00000408	cdk-7	1.06e-12	3.14e-11	1.01094
WBGene00015515	spdl-1	2.46e-11	5.62e-10	1.01034
WBGene00016374	swd-2.2	8.42e-13	2.54e-11	1.0082
WBGene00012002	T24H10.4	1.23e-11	2.96e-10	1.00772
WBGene00020905	T28H11.7	6.83e-11	1.46e-09	1.00641
WBGene00018930	F56B3.6	1.95e-08	2.66e-07	1.00586
WBGene00015602	fbxa-158	0.00947748	0.0283365	1.00502
WBGene00009667	F43G9.4	1.79e-10	3.59e-09	1.00442
WBGene00013723	Y106G6H.13	3.72e-06	2.97e-05	1.00385
WBGene00020412	T10E9.2	5.76e-12	1.47e-10	1.0028
WBGene00001931	his-57	1.41e-05	9.89e-05	1.00123
WBGene00007186	B0464.6	1.17e-14	4.65e-13	1.0008
WBGene00006968	yars-2	0.00470729	0.015786	1.0007
WBGene00011589	T07F10.3	8.67e-13	2.6e-11	1.00024
WBGene00016512	C38C3.3	3.92e-08	5.04e-07	0.999552
WBGene00000885	cyn-9	2.93e-10	5.58e-09	0.999262
WBGene00015014	bath-24	0.000256503	0.00128179	0.999141
WBGene00009028	F21H7.2	2.77e-10	5.33e-09	0.998196
WBGene00000001	aap-1	2.48e-10	4.87e-09	0.998144
WBGene00044345	Y48G1C.12	1.69e-09	2.79e-08	0.998089
WBGene00021467	Y39G10AR.9	3.9e-12	1.04e-10	0.99681
WBGene00009344	F32H2.7	3.54e-10	6.59e-09	0.996576
WBGene00020990	W03D8.9	1.39e-07	1.56e-06	0.996485
WBGene00009588	F40F11.3	1.89e-08	2.58e-07	0.996257
WBGene00007921	C34C12.2	1.22e-10	2.53e-09	0.995909
WBGene00015915	C17G10.1	1.4e-13	4.64e-12	0.995419
WBGene00021681	Y48G1C.8	2.09e-14	7.98e-13	0.994011
WBGene00010502	K02C4.3	9.09e-07	8.42e-06	0.99392
WBGene00009923	F52B5.7	0.0010931	0.00448767	0.993378
WBGene00022206	Y73B3A.4	4.84e-09	7.38e-08	0.992229
WBGene00016440	gipc-1	2.25e-09	3.63e-08	0.991945
WBGene00015329	C02B10.4	2.28e-05	0.000151911	0.991122
WBGene00011601	zim-3	4.24e-12	1.12e-10	0.990746
WBGene00018659	F52C6.2	6.72e-09	1.01e-07	0.990323
WBGene00020715	nspd-4	0.00016659	0.000877011	0.989981
WBGene00009127	clsp-1	1.71e-10	3.43e-09	0.989921
WBGene00013894	ZC434.8	6.05e-08	7.45e-07	0.98961
WBGene00009188	lsy-22	2.58e-13	8.37e-12	0.988486
WBGene00044177	C30G7.3	3.85e-11	8.55e-10	0.988274
WBGene00007763	C27B7.6	1.8e-06	1.56e-05	0.988065
WBGene00012981	Y48B6A.10	0.00098636	0.00412021	0.987534
WBGene00021810	phf-15	5.95e-10	1.06e-08	0.987514
WBGene00019947	htz-1	0.00932419	0.0279312	0.98714
WBGene00017886	mfsd-13.1	1.06e-08	1.52e-07	0.986919
WBGene00019139	bath-1	0.000181401	0.000943417	0.986911
WBGene00022298	Y76B12C.4	0.00317973	0.0112686	0.986859
WBGene00013318	Y57G11C.23	0.000835538	0.00357633	0.986154
WBGene00017079	D2096.12	7.68e-09	1.14e-07	0.985752
WBGene00015241	B0524.2	0.000921994	0.0038796	0.985611
WBGene00020984	W03D8.1	0.00072058	0.00314285	0.985608
WBGene00004383	rnh-2	8.22e-11	1.74e-09	0.985161
WBGene00011746	T13F2.6	5.31e-11	1.16e-09	0.985146
WBGene00004887	smn-1	2.45e-11	5.62e-10	0.985118
WBGene00009346	F32H2.10	8.62e-07	8.08e-06	0.984839
WBGene00271819	F10C1.23	0.00123835	0.00499371	0.984798
WBGene00017444	F13H8.12	0.00404443	0.0138952	0.984731
WBGene00021378	Y37E11B.6	4.87e-06	3.78e-05	0.984259
WBGene00019255	H32C10.1	1.94e-06	1.67e-05	0.984246
WBGene00013482	Y69H2.7	5.1e-12	1.34e-10	0.983867
WBGene00003509	mxl-1	8.57e-09	1.25e-07	0.983833
WBGene00019254	H31G24.3	4.01e-06	3.18e-05	0.983775
WBGene00006829	unc-101	0.0019355	0.00736373	0.983639
WBGene00004962	spe-8	2.73e-06	2.26e-05	0.983038
WBGene00015686	C10G11.6	1.27e-08	1.78e-07	0.982643
WBGene00016730	C46H11.6	0.000400507	0.00188383	0.982421
WBGene00018360	irld-8	1.64e-05	0.000112929	0.982356
WBGene00021246	Y22D7AL.7	1.55e-07	1.73e-06	0.982101
WBGene00007244	C01G12.3	1.9e-06	1.64e-05	0.981889
WBGene00012781	nspd-7	0.000603207	0.00269929	0.981567
WBGene00013473	Y69E1A.1	1.14e-12	3.34e-11	0.981188
WBGene00018908	fncm-1	4.59e-07	4.55e-06	0.981129
WBGene00013087	Y51B9A.5	0.000168432	0.000885719	0.980976
WBGene00010466	K01D12.7	1.67e-08	2.3e-07	0.980698
WBGene00015797	C15F1.8	0.00163488	0.00634783	0.980622
WBGene00006931	vps-26	0.00218232	0.00817114	0.980474
WBGene00016414	C34F11.2	8.72e-08	1.03e-06	0.980033
WBGene00019153	H04M03.3	0.00019502	0.00100833	0.978747
WBGene00008339	C55A6.10	0.00293765	0.0105479	0.978733
WBGene00015310	fan-1	2.75e-05	0.000179906	0.978721
WBGene00016351	C33F10.1	2.87e-07	3e-06	0.97808
WBGene00013096	mcd-1	1.33e-11	3.19e-10	0.977678
WBGene00003787	npp-1	7.37e-14	2.56e-12	0.97676
WBGene00013148	Y53F4A.2	0.000305056	0.00149026	0.976751
WBGene00000090	age-1	3.99e-10	7.36e-09	0.976686
WBGene00014121	ZK858.8	1.73e-07	1.9e-06	0.976665
WBGene00012029	T25G3.1	7.32e-07	6.95e-06	0.97629
WBGene00007433	swsn-7	4.74e-14	1.7e-12	0.975102
WBGene00015744	C13F10.5	4.01e-13	1.27e-11	0.974655
WBGene00003429	msp-31	2.62e-05	0.000172378	0.97447
WBGene00020187	gsp-4	4.88e-05	0.00029822	0.974466
WBGene00018081	F36A4.2	2.97e-05	0.000192624	0.974429
WBGene00022780	ZK622.1	7.44e-06	5.54e-05	0.971556
WBGene00044258	Y57G11C.51	1.98e-07	2.15e-06	0.971215
WBGene00019953	wapl-1	5.41e-12	1.4e-10	0.971188
WBGene00007584	C14C10.1	8.67e-12	2.13e-10	0.970998
WBGene00010046	F54D1.1	2.86e-07	2.99e-06	0.970696
WBGene00002231	knl-1	8.07e-14	2.78e-12	0.970031
WBGene00011367	snpc-3.4	1.04e-09	1.76e-08	0.969901
WBGene00003043	lip-1	6.75e-12	1.7e-10	0.96989
WBGene00015688	C10G11.8	7.93e-14	2.74e-12	0.969827
WBGene00016313	set-4	2.88e-10	5.5e-09	0.968977
WBGene00015051	B0218.7	1.32e-10	2.71e-09	0.968127
WBGene00022232	exos-2	9.06e-11	1.91e-09	0.96796
WBGene00022296	xpc-1	9.98e-14	3.37e-12	0.967789
WBGene00015405	C03H5.3	1.65e-07	1.82e-06	0.967276
WBGene00017902	F28E10.4	1.98e-05	0.000133679	0.966857
WBGene00021014	pid-4	2.34e-11	5.39e-10	0.966057
WBGene00007221	cpna-3	6.85e-12	1.73e-10	0.965786
WBGene00020287	lsy-13	1.02e-12	3.03e-11	0.964127
WBGene00012925	wht-8	1.15e-07	1.32e-06	0.962928
WBGene00010381	H12D21.5	0.00188466	0.00719164	0.962546
WBGene00021640	Y47G6A.14	3.91e-09	6.04e-08	0.961783
WBGene00012675	Y39B6A.13	5.88e-08	7.26e-07	0.961616
WBGene00003835	nxf-2	2.66e-10	5.13e-09	0.961278
WBGene00305018	K07A1.21	5.93e-06	4.51e-05	0.960619
WBGene00006963	xpa-1	3.27e-10	6.14e-09	0.959331
WBGene00003435	msp-40	4.71e-05	0.000289776	0.959214
WBGene00004946	sop-3	1.76e-08	2.42e-07	0.959148
WBGene00021515	set-23	2.55e-06	2.12e-05	0.958656
WBGene00044062	snb-6	0.000906321	0.00382387	0.95858
WBGene00002076	imb-2	1.93e-13	6.34e-12	0.958162
WBGene00013431	ceh-92	1.29e-11	3.11e-10	0.958097
WBGene00004110	pqn-20	7.45e-13	2.28e-11	0.95805
WBGene00000517	cki-2	3.71e-12	9.96e-11	0.95793
WBGene00008772	irld-4	0.000959871	0.00402583	0.95767
WBGene00019142	btb-4	0.000122351	0.000669225	0.957038
WBGene00018840	F54H5.3	0.000625928	0.00278776	0.955993
WBGene00004332	rec-1	0.00290954	0.0104655	0.95585
WBGene00018478	otpl-5	0.00571734	0.0186395	0.955441
WBGene00012180	W01D2.3	0.000328551	0.00159241	0.954619
WBGene00008418	D2030.8	1.66e-12	4.73e-11	0.953912
WBGene00013521	Y73F8A.12	0.000221175	0.00112469	0.953514
WBGene00014169	ZK945.7	0.000725717	0.00316028	0.953277
WBGene00012937	Y47D3A.31	1.44e-08	2.01e-07	0.952893
WBGene00016623	psmd-9	5.03e-09	7.63e-08	0.952562
WBGene00010829	M02B1.4	7.04e-07	6.7e-06	0.952382
WBGene00018087	F36D4.1	0.00853774	0.0259483	0.951824
WBGene00018926	F56A11.6	6.08e-07	5.87e-06	0.951641
WBGene00012795	Y43E12A.3	2.3e-06	1.94e-05	0.951505
WBGene00013844	fbxa-50	0.00535125	0.0175714	0.951503
WBGene00015105	pot-1	6.6e-06	4.97e-05	0.950892
WBGene00012673	dyf-17	0.000320216	0.00155681	0.950731
WBGene00010114	F55D12.6	2.19e-07	2.35e-06	0.950724
WBGene00019248	H27M09.5	0.00527441	0.0173633	0.948884
WBGene00013353	Y59A8B.21	1.36e-10	2.78e-09	0.948169
WBGene00006499	tag-153	3.68e-13	1.17e-11	0.94815
WBGene00006817	unc-85	4.4e-12	1.16e-10	0.948073
WBGene00017993	cec-5	2.46e-13	8.01e-12	0.947987
WBGene00022800	ZK688.5	1.82e-08	2.49e-07	0.947498
WBGene00022791	ZK686.1	2.51e-10	4.91e-09	0.947249
WBGene00012547	Y37D8A.5	4.2e-08	5.36e-07	0.947122
WBGene00020647	pqbp-1.1	9.91e-07	9.08e-06	0.946702
WBGene00012095	pssy-2	1.36e-10	2.78e-09	0.946504
WBGene00020858	mop-25.3	2.54e-09	4.05e-08	0.945916
WBGene00002696	let-504	0.00409985	0.0140575	0.94577
WBGene00019129	F59G1.8	2.18e-06	1.85e-05	0.945505
WBGene00020350	T08B2.12	3.93e-08	5.05e-07	0.945482
WBGene00001424	fis-1	0.000162956	0.000860117	0.945243
WBGene00015931	C17H12.5	4.55e-05	0.000281745	0.944059
WBGene00044290	B0035.18	6.19e-05	0.000367744	0.943728
WBGene00001040	dnj-22	0.00111075	0.00455091	0.943327
WBGene00018006	gpaa-1	8.94e-10	1.54e-08	0.94315
WBGene00017643	czw-1	3.33e-13	1.06e-11	0.942973
WBGene00015559	npr-17	0.000546327	0.00247366	0.942667
WBGene00018121	F36H12.5	7.45e-06	5.55e-05	0.942319
WBGene00014007	ZK596.2	7.74e-07	7.33e-06	0.941798
WBGene00009016	F21D9.2	9.74e-07	8.94e-06	0.941646
WBGene00022751	msrp-2	7.95e-07	7.5e-06	0.941553
WBGene00009043	F22B5.5	1.47e-05	0.000102592	0.941259
WBGene00021828	Y54E10A.6	1.09e-06	9.9e-06	0.941246
WBGene00015301	C01F1.6	2.63e-12	7.26e-11	0.941128
WBGene00019218	madf-3	5.81e-10	1.04e-08	0.941022
WBGene00013196	tbc-20	2e-10	3.96e-09	0.940919
WBGene00003160	mdf-1	8.43e-13	2.54e-11	0.940593
WBGene00010663	toca-2	6.87e-12	1.73e-10	0.940396
WBGene00005010	spr-5	2.4e-12	6.67e-11	0.938551
WBGene00018667	bath-7	0.00106568	0.00439545	0.937611
WBGene00022599	daf-41	1.43e-07	1.61e-06	0.936635
WBGene00013656	Y105C5B.17	0.000152727	0.00081096	0.936413
WBGene00006553	tbx-34	0.000142298	0.000762725	0.936017
WBGene00004244	puf-8	2.17e-12	6.09e-11	0.935995
WBGene00015147	B0336.7	1.89e-09	3.08e-08	0.935942
WBGene00043056	nfya-2	1e-05	7.25e-05	0.935689
WBGene00006740	ulp-5	4.23e-07	4.26e-06	0.935573
WBGene00010650	K08C9.1	1.2e-06	1.08e-05	0.93543
WBGene00012551	cec-7	5.89e-11	1.27e-09	0.93534
WBGene00009141	ncbp-2	1.49e-07	1.66e-06	0.935259
WBGene00000995	die-1	6.24e-07	6.02e-06	0.935215
WBGene00044384	F11G11.14	0.00769095	0.0237309	0.934814
WBGene00008140	xpf-1	5.52e-12	1.42e-10	0.934454
WBGene00003802	npp-16	8.41e-08	9.95e-07	0.933865
WBGene00007625	C16C10.4	1.83e-11	4.27e-10	0.933665
WBGene00010709	nol-9	6.64e-07	6.35e-06	0.932973
WBGene00021636	pcaf-1	5.21e-10	9.36e-09	0.932144
WBGene00002003	hse-5	8.32e-11	1.76e-09	0.931111
WBGene00008145	set-5	8.43e-10	1.46e-08	0.931072
WBGene00044690	M02B7.7	0.00385881	0.0133318	0.930918
WBGene00015697	mlst-8	1.36e-10	2.78e-09	0.929746
WBGene00194703	F26B1.8	1.91e-05	0.000129065	0.929553
WBGene00004955	spd-5	1.2e-12	3.5e-11	0.928619
WBGene00016609	C43E11.12	1.56e-07	1.73e-06	0.928324
WBGene00016954	C55C3.4	0.000899036	0.00380138	0.927461
WBGene00004385	rnp-2	8.93e-11	1.88e-09	0.926865
WBGene00010439	JC8.7	3.03e-08	4e-07	0.925825
WBGene00007334	C05C10.7	3.96e-06	3.14e-05	0.92561
WBGene00011214	R10E9.2	1.42e-12	4.09e-11	0.925186
WBGene00015943	tiar-1	4.73e-05	0.000290559	0.925058
WBGene00011408	nifk-1	8.59e-13	2.58e-11	0.924668
WBGene00015843	C16C8.5	8.28e-05	0.000476494	0.924498
WBGene00012638	Y38H8A.4	3.66e-07	3.75e-06	0.924209
WBGene00022774	swsn-6	6.77e-05	0.000398888	0.922224
WBGene00016143	eri-9	1.62e-05	0.000111416	0.921929
WBGene00015591	cyk-7	3.31e-12	8.97e-11	0.92185
WBGene00009755	F46A9.2	0.00688982	0.0216935	0.921794
WBGene00022681	ZK185.1	7.8e-05	0.000452245	0.921661
WBGene00077563	peel-1	0.000360445	0.0017211	0.921361
WBGene00007400	bud-31	7.68e-12	1.91e-10	0.921174
WBGene00194894	T05B4.14	0.000424621	0.00197562	0.920864
WBGene00000094	agt-2	0.000225653	0.0011454	0.920546
WBGene00011597	zim-1	0.00680113	0.0214667	0.920091
WBGene00017895	vrk-1	3.02e-05	0.000195412	0.919976
WBGene00019766	M4.1	1.95e-12	5.49e-11	0.919789
WBGene00008720	F12F6.1	1.73e-12	4.91e-11	0.919704
WBGene00020757	ucr-2.3	7.98e-10	1.39e-08	0.919354
WBGene00008912	F17C8.7	0.00286728	0.0103266	0.91868
WBGene00020172	thoc-1	1.63e-10	3.29e-09	0.9186
WBGene00009445	F35G12.12	0.00483113	0.0161364	0.91859
WBGene00022400	rpb-9	0.00106236	0.00438559	0.918349
WBGene00016139	ntl-9	1.32e-11	3.16e-10	0.918214
WBGene00012701	Y39B6A.43	1.88e-08	2.57e-07	0.918198
WBGene00012219	W03C9.1	0.000472002	0.0021676	0.917625
WBGene00011600	zim-2	1.5e-08	2.08e-07	0.917594
WBGene00019950	clec-175	0.000262294	0.00130649	0.917419
WBGene00001997	hpr-9	0.000127316	0.000690783	0.916733
WBGene00003992	pgl-1	7.79e-11	1.65e-09	0.916629
WBGene00023424	C53D6.10	1.08e-05	7.74e-05	0.915491
WBGene00012356	W09D6.1	4.44e-08	5.64e-07	0.914812
WBGene00014082	ZK795.2	4.98e-07	4.89e-06	0.913949
WBGene00008063	cylc-2	0.0092552	0.0277715	0.913938
WBGene00021535	wht-7	1.24e-09	2.08e-08	0.91301
WBGene00013792	rad-54.B	2.47e-10	4.84e-09	0.911989
WBGene00023421	rde-11	2.07e-09	3.36e-08	0.9117
WBGene00010465	miga-1	1.87e-11	4.35e-10	0.911646
WBGene00020070	rmd-6	1.08e-08	1.54e-07	0.911484
WBGene00001864	him-5	0.00688924	0.0216935	0.911302
WBGene00009507	mus-101	7.02e-12	1.76e-10	0.91043
WBGene00016792	C49H3.6	9.26e-10	1.59e-08	0.910246
WBGene00012315	immt-2	1.9e-12	5.37e-11	0.909857
WBGene00017738	tipn-1	3.04e-05	0.000195907	0.909133
WBGene00008686	F11A10.5	5.32e-12	1.38e-10	0.909032
WBGene00003456	msp-63	0.000183177	0.000951639	0.908616
WBGene00019151	pck-3	2.5e-05	0.00016488	0.908551
WBGene00007159	B0379.7	1.92e-10	3.83e-09	0.908077
WBGene00017056	D2062.4	6.22e-05	0.000368993	0.907591
WBGene00017837	F26G1.1	3.11e-11	6.99e-10	0.906581
WBGene00194700	B0025.5	0.00011151	0.000617551	0.905948
WBGene00004985	spo-11	1.61e-06	1.41e-05	0.905606
WBGene00019026	F58A6.9	0.000469329	0.00215994	0.905393
WBGene00013967	ZK287.7	4.46e-09	6.86e-08	0.90537
WBGene00010636	K07F5.8	0.00121697	0.00492349	0.905136
WBGene00050899	T10C6.15	0.000990221	0.00413355	0.904017
WBGene00017641	csr-1	4.37e-10	7.99e-09	0.903822
WBGene00007501	apc-17	4.05e-08	5.19e-07	0.903428
WBGene00011614	nfya-1	1.23e-05	8.68e-05	0.903381
WBGene00016947	C55B7.11	2.59e-08	3.46e-07	0.902782
WBGene00017742	nfyc-1	8.03e-07	7.56e-06	0.901668
WBGene00007017	mdt-17	4.37e-12	1.15e-10	0.900496
WBGene00017384	F11G11.4	8.13e-05	0.00046863	0.900117
WBGene00077450	K06B4.15	0.00429739	0.014633	0.899739
WBGene00195093	Y59E9AL.36	0.000371309	0.00176821	0.899568
WBGene00021841	Y54E10BR.2	1.55e-08	2.15e-07	0.898932
WBGene00007914	mys-4	0.000409412	0.00191618	0.897534
WBGene00010678	K08F4.3	2.47e-07	2.62e-06	0.89753
WBGene00015816	C16A11.3	1.63e-07	1.8e-06	0.897465
WBGene00020973	W03B1.3	0.00710652	0.0222473	0.897047
WBGene00022467	Y119C1B.1	6.1e-05	0.000362777	0.896797
WBGene00004765	sel-8	1.14e-05	8.16e-05	0.896733
WBGene00011201	nth-1	0.000229843	0.00116458	0.896705
WBGene00019855	R03H10.2	0.00203993	0.00770313	0.895618
WBGene00001661	gop-2	3.43e-11	7.66e-10	0.895133
WBGene00003777	nmy-2	0.000102889	0.00057657	0.894838
WBGene00007788	C28A5.1	1.65e-08	2.27e-07	0.894151
WBGene00003742	nlp-4	0.000850151	0.00362902	0.89411
WBGene00015916	ttc-4	0.00216429	0.00811223	0.893663
WBGene00008566	acox-1.3	9.8e-07	8.99e-06	0.89348
WBGene00008433	37316	0.000871931	0.00371304	0.893449
WBGene00020987	W03D8.5	0.000258985	0.00129101	0.892883
WBGene00002994	lin-5	5.12e-12	1.34e-10	0.892061
WBGene00013695	epg-8	4.6e-05	0.000283876	0.890112
WBGene00021061	W06E11.1	3.12e-10	5.9e-09	0.889942
WBGene00002075	imb-1	6.6e-12	1.67e-10	0.88986
WBGene00007711	lid-1	6.04e-10	1.08e-08	0.889056
WBGene00014256	ZK1320.7	4.13e-06	3.25e-05	0.888865
WBGene00021787	Y51H7C.9	6.36e-06	4.82e-05	0.888738
WBGene00007794	C28D4.7	5.59e-07	5.42e-06	0.88873
WBGene00017352	F10E7.11	0.000493007	0.00225311	0.888645
WBGene00013509	Y71A12B.12	0.00019292	0.00099856	0.888479
WBGene00012926	Y47D3A.13	2.96e-08	3.92e-07	0.886673
WBGene00015687	chdp-1	2.02e-11	4.68e-10	0.886397
WBGene00013713	Y106G6G.4	3.84e-06	3.06e-05	0.886359
WBGene00016054	C24D10.2	8.3e-07	7.81e-06	0.886044
WBGene00001162	efl-2	5.28e-08	6.6e-07	0.885771
WBGene00007008	rfp-1	1.81e-09	2.97e-08	0.884857
WBGene00018864	F55A12.5	1.44e-10	2.93e-09	0.884755
WBGene00016388	C34B2.3	2.05e-06	1.74e-05	0.883675
WBGene00009138	F25H9.6	2.7e-07	2.84e-06	0.883207
WBGene00019561	K09C6.7	7.54e-09	1.12e-07	0.882562
WBGene00021884	Y54G2A.19	0.00011567	0.000637352	0.882141
WBGene00010366	H05L14.1	3.65e-08	4.73e-07	0.882098
WBGene00010889	M18.3	1.03e-07	1.2e-06	0.881637
WBGene00016843	C50F7.3	6.23e-05	0.000369394	0.881458
WBGene00008533	F02E9.10	1.52e-09	2.52e-08	0.88113
WBGene00016226	C29F9.12	4.07e-05	0.000255567	0.881036
WBGene00009320	prp-18	4.32e-08	5.5e-07	0.88091
WBGene00018150	epg-4	4.09e-09	6.32e-08	0.880833
WBGene00016816	C50E3.5	4.74e-09	7.25e-08	0.880608
WBGene00021358	Y37E11AL.2	1.3e-05	9.18e-05	0.880037
WBGene00013340	tcc-1	1.1e-10	2.3e-09	0.879809
WBGene00022162	Y71G12B.27	2.76e-05	0.000180597	0.879569
WBGene00014247	ZK1307.4	6.95e-07	6.63e-06	0.879256
WBGene00022850	ZK1127.3	1.21e-08	1.71e-07	0.879209
WBGene00018528	F47B3.4	9.03e-05	0.000513633	0.878739
WBGene00017386	nspd-5	0.00284148	0.0102389	0.878432
WBGene00016357	C33F10.11	1.95e-05	0.000131743	0.878266
WBGene00020084	R105.1	4.58e-09	7.01e-08	0.877484
WBGene00011156	rbm-3.2	4.49e-07	4.46e-06	0.877229
WBGene00007478	C09F9.1	0.00756178	0.0234088	0.876937
WBGene00015249	otub-4	6.17e-10	1.09e-08	0.876842
WBGene00305049	Y53C10A.24	0.00232207	0.00859002	0.876692
WBGene00010869	M05B5.1	3e-07	3.13e-06	0.875244
WBGene00012595	Y38E10A.17	2.34e-07	2.5e-06	0.875132
WBGene00012845	set-24	7.5e-09	1.11e-07	0.875081
WBGene00015094	B0261.6	1e-08	1.44e-07	0.874388
WBGene00016603	met-1	0.000168874	0.000887385	0.874316
WBGene00044758	Y37H2A.12	4.77e-06	3.72e-05	0.873476
WBGene00001830	hcp-2	3.24e-10	6.1e-09	0.873233
WBGene00015467	basl-1	7.41e-05	0.000432167	0.871965
WBGene00000202	exos-4.2	7.28e-11	1.55e-09	0.871414
WBGene00000592	coh-3	3.81e-09	5.91e-08	0.871312
WBGene00017990	cec-4	1.4e-07	1.57e-06	0.870967
WBGene00006402	fut-3	1.21e-09	2.04e-08	0.870813
WBGene00017989	nol-10	2.89e-11	6.55e-10	0.870621
WBGene00000994	ints-6	1.73e-09	2.85e-08	0.870516
WBGene00007305	ttbk-5	3.33e-06	2.7e-05	0.870399
WBGene00077658	M106.8	7.43e-08	8.95e-07	0.870266
WBGene00020019	R12B2.3	0.00505969	0.0167772	0.869959
WBGene00011195	sao-1	3.06e-11	6.9e-10	0.869879
WBGene00016138	flh-2	7.71e-06	5.72e-05	0.869196
WBGene00077696	36951	0.00853556	0.0259472	0.868025
WBGene00012694	gtf-2F2	1.2e-07	1.37e-06	0.867697
WBGene00019126	sam-4	7e-10	1.23e-08	0.866914
WBGene00019692	fubl-4	1.01e-08	1.45e-07	0.86648
WBGene00011886	T21B10.4	3.66e-11	8.17e-10	0.866154
WBGene00008456	eral-1	9.76e-09	1.4e-07	0.865819
WBGene00018609	F48E8.2	1.36e-09	2.27e-08	0.865613
WBGene00021689	znf-236	1.66e-06	1.45e-05	0.865476
WBGene00020866	vps-24	3.22e-09	5.05e-08	0.864851
WBGene00002368	let-99	1.29e-05	9.09e-05	0.86466
WBGene00019430	K06A5.2	9.77e-08	1.14e-06	0.863993
WBGene00011967	pir-1	1.74e-08	2.39e-07	0.863557
WBGene00016112	C25H3.3	0.000721268	0.00314421	0.863233
WBGene00019247	syp-4	1.75e-07	1.92e-06	0.861895
WBGene00008642	ints-11	8.36e-11	1.77e-09	0.86162
WBGene00003041	lin-61	2.6e-10	5.06e-09	0.86138
WBGene00011731	acbp-5	3.24e-09	5.09e-08	0.860936
WBGene00017898	F28C10.3	4.62e-07	4.57e-06	0.860567
WBGene00013193	Y54E2A.8	6.57e-08	8e-07	0.858796
WBGene00006397	taf-13	1.49e-08	2.07e-07	0.858249
WBGene00009284	gldr-2	6.53e-11	1.4e-09	0.85794
WBGene00012236	W04A8.1	2.03e-05	0.000136377	0.857488
WBGene00008346	C56A3.8	8.37e-08	9.91e-07	0.856555
WBGene00007784	ruvb-1	2.91e-11	6.57e-10	0.856058
WBGene00022694	gcna-1	5.32e-06	4.08e-05	0.85597
WBGene00007589	erg-28	0.000947616	0.00397915	0.855752
WBGene00021735	Y50D4A.1	2.77e-09	4.4e-08	0.854965
WBGene00006509	tag-164	0.0002353	0.00118798	0.854627
WBGene00016707	C46E10.1	0.000124979	0.000681233	0.853443
WBGene00021154	Y4C6A.4	0.00176221	0.00676986	0.853168
WBGene00006958	wve-1	2.84e-07	2.98e-06	0.85287
WBGene00043705	egrh-2	0.000348804	0.00167568	0.852832
WBGene00007320	C05B5.2	0.000126854	0.000689329	0.851732
WBGene00303233	D1014.13	0.00427343	0.0145689	0.851614
WBGene00018668	bath-2	0.000408705	0.0019135	0.851592
WBGene00008344	C56A3.5	2.79e-05	0.000182339	0.850655
WBGene00013190	Y54E2A.5	0.00250969	0.00922389	0.850597
WBGene00022143	Y71G12B.3	0.000421506	0.00196306	0.850492
WBGene00022590	ZC317.7	6.88e-05	0.000404992	0.850437
WBGene00001332	eri-1	1.9e-07	2.07e-06	0.850304
WBGene00022672	npp-24	1.94e-10	3.86e-09	0.850233
WBGene00003788	npp-2	1.06e-05	7.61e-05	0.850032
WBGene00015266	BE0003N10.1	7.71e-10	1.34e-08	0.849557
WBGene00004386	rnp-3	9.7e-09	1.4e-07	0.848622
WBGene00010544	K03H1.9	0.00728803	0.0227267	0.847405
WBGene00001979	hmp-2	4.99e-08	6.29e-07	0.846687
WBGene00010089	hpo-31	2.33e-09	3.74e-08	0.846553
WBGene00016017	C23G10.11	0.00284687	0.0102557	0.846413
WBGene00021113	gsp-3	2.32e-06	1.95e-05	0.844228
WBGene00017553	nep-8	5.44e-06	4.17e-05	0.844072
WBGene00002199	kin-15	9.65e-07	8.87e-06	0.843567
WBGene00001309	emr-1	6.57e-10	1.16e-08	0.843336
WBGene00020376	T09B4.2	3.36e-08	4.39e-07	0.843253
WBGene00006052	ssq-3	8.06e-05	0.000465076	0.843026
WBGene00021785	Y51H7C.7	0.000217271	0.00110602	0.843023
WBGene00004297	rad-51	2.98e-10	5.67e-09	0.843002
WBGene00007792	C28D4.4	0.00233624	0.00863569	0.842968
WBGene00012739	Y40B1B.7	0.00102516	0.00425511	0.84231
WBGene00044388	C27D6.11	1.46e-06	1.29e-05	0.841927
WBGene00018316	F41H10.3	1.24e-10	2.56e-09	0.841704
WBGene00007744	C26D10.3	0.00123636	0.00498909	0.841417
WBGene00009685	F44D12.8	8.2e-06	6.04e-05	0.840092
WBGene00015084	B0244.9	3.19e-05	0.000204522	0.839702
WBGene00007156	B0379.2	4.05e-06	3.2e-05	0.839501
WBGene00012565	fbxa-210	0.000145997	0.000779311	0.838552
WBGene00009962	F53B6.7	1.54e-05	0.000106644	0.838037
WBGene00010373	H08M01.1	2.94e-05	0.000190765	0.837608
WBGene00018423	F44E2.10	7.7e-08	9.21e-07	0.837277
WBGene00012474	attf-6	1.56e-10	3.16e-09	0.836505
WBGene00013437	Y66D12A.11	0.000198816	0.00102422	0.835808
WBGene00044005	F37C12.18	4.05e-05	0.000254552	0.835771
WBGene00015001	B0025.4	0.00013497	0.000728127	0.835347
WBGene00004684	rsd-6	9.72e-11	2.04e-09	0.835316
WBGene00016085	C25A8.5	0.00036864	0.00175609	0.834904
WBGene00020827	T26A8.4	1.35e-10	2.77e-09	0.834599
WBGene00175030	Y53C12A.10	7.92e-07	7.48e-06	0.834479
WBGene00004205	psr-1	2.09e-09	3.38e-08	0.8341
WBGene00012205	metl-1	8.99e-10	1.54e-08	0.833824
WBGene00009182	F26H11.4	5.13e-06	3.96e-05	0.833754
WBGene00000117	alh-11	8.43e-07	7.91e-06	0.833384
WBGene00020353	T08B6.4	9.46e-10	1.62e-08	0.83309
WBGene00044298	T23B7.2	0.0031785	0.0112671	0.831907
WBGene00019972	pei-2	0.00121499	0.00491828	0.831273
WBGene00001595	gld-1	0.00037784	0.00179443	0.830731
WBGene00015629	C09B9.4	0.00268204	0.00974863	0.829861
WBGene00006044	ssp-16	0.000585647	0.00262901	0.82976
WBGene00044243	F16C3.4	0.00208936	0.00786883	0.829702
WBGene00017003	tmem-39	3.08e-09	4.85e-08	0.829559
WBGene00013290	Y57G11A.2	2.03e-05	0.000136425	0.82896
WBGene00007110	leo-1	4.05e-07	4.09e-06	0.827341
WBGene00014205	metl-6	3.14e-05	0.000202083	0.827157
WBGene00001932	his-58	0.00264595	0.00964714	0.826757
WBGene00001940	his-66	0.00264595	0.00964714	0.826757
WBGene00009683	F44D12.6	0.00354265	0.0123875	0.826402
WBGene00021277	ddx-10	2.98e-09	4.71e-08	0.826105
WBGene00009330	F32D8.5	1.63e-07	1.81e-06	0.825781
WBGene00000206	asb-1	6.44e-10	1.14e-08	0.825656
WBGene00015820	C16A11.7	2.97e-06	2.43e-05	0.825123
WBGene00018975	picd-1	2.07e-10	4.08e-09	0.825108
WBGene00013258	polg-1	4.68e-08	5.93e-07	0.825056
WBGene00017910	F28H1.5	0.00728853	0.0227267	0.824168
WBGene00013033	Y49E10.10	2.91e-07	3.04e-06	0.823718
WBGene00011409	T04A8.7	5.05e-06	3.9e-05	0.82361
WBGene00019362	cdk-2	1.59e-08	2.2e-07	0.82232
WBGene00012871	Y45F10B.3	0.00267161	0.00972067	0.822226
WBGene00015853	C16C8.16	2.01e-07	2.19e-06	0.821628
WBGene00005021	sqv-3	1.16e-07	1.33e-06	0.821429
WBGene00018301	F41G3.5	8.39e-05	0.000481964	0.821419
WBGene00013152	Y53F4B.5	0.00716557	0.0223858	0.821338
WBGene00015230	tag-344	4.78e-05	0.000292495	0.821294
WBGene00016402	C34D4.10	0.00559869	0.018278	0.819162
WBGene00021214	hasp-2	0.000182248	0.000947478	0.818804
WBGene00004888	smo-1	1.8e-07	1.98e-06	0.818618
WBGene00019157	H05C05.1	2.55e-10	4.98e-09	0.818307
WBGene00012809	Y43F8A.2	0.000702237	0.00307448	0.817951
WBGene00013214	Y54G11A.3	1.44e-08	2.01e-07	0.817731
WBGene00021968	Y57G7A.5	0.000759444	0.00328336	0.81753
WBGene00012663	hex-3	1.72e-09	2.82e-08	0.816619
WBGene00015513	snpc-1.1	6.62e-07	6.34e-06	0.816145
WBGene00021812	Y53G8AR.5	0.000248327	0.00124621	0.815721
WBGene00022310	Y77E11A.7	5.56e-10	9.94e-09	0.815556
WBGene00017546	rpa-1	1.23e-09	2.06e-08	0.81554
WBGene00007681	C18D11.3	2.88e-10	5.5e-09	0.815498
WBGene00011336	ubxn-5	0.000102247	0.000573199	0.815345
WBGene00021633	Y47G6A.3	0.000177989	0.000929428	0.815234
WBGene00021555	pid-5	6.41e-07	6.16e-06	0.814788
WBGene00009254	capg-1	4.33e-10	7.92e-09	0.814316
WBGene00008196	C49C3.6	5.69e-07	5.52e-06	0.814065
WBGene00003401	mpk-1	3.3e-10	6.18e-09	0.812891
WBGene00004093	ppw-1	5.67e-09	8.56e-08	0.812813
WBGene00003622	nhr-23	2.5e-06	2.09e-05	0.8126
WBGene00013249	Y57A10A.4	3.58e-05	0.000227139	0.812184
WBGene00010933	M162.7	4.66e-05	0.000287034	0.812045
WBGene00002256	lbp-4	0.0002822	0.00139107	0.811875
WBGene00014112	ZK856.11	4.76e-09	7.27e-08	0.811837
WBGene00016087	C25A11.2	5.63e-06	4.3e-05	0.811525
WBGene00015661	C09H5.7	0.00119486	0.00484785	0.810633
WBGene00011852	clec-26	0.00370788	0.0128794	0.809621
WBGene00019683	K12H6.2	0.00148088	0.00582973	0.80866
WBGene00011297	R102.10	3.76e-05	0.000236974	0.808257
WBGene00050915	Y6E2A.10	0.000908463	0.00383063	0.807462
WBGene00006324	sup-17	3.63e-10	6.73e-09	0.807181
WBGene00007444	C08F8.2	6.75e-07	6.45e-06	0.807155
WBGene00304201	T07H8.11	0.00129511	0.00519217	0.807001
WBGene00003993	pgl-2	4.81e-09	7.33e-08	0.806888
WBGene00012230	cacn-1	0.00151969	0.0059709	0.806848
WBGene00009223	mdt-28	8.95e-09	1.3e-07	0.806382
WBGene00010828	M02B1.3	7.05e-06	5.28e-05	0.805908
WBGene00013611	Y102A5C.2	5.7e-05	0.000342181	0.805563
WBGene00010091	ssp-35	4.12e-08	5.27e-07	0.805479
WBGene00010915	M110.7	0.000275204	0.0013623	0.80514
WBGene00018420	F44E2.7	3.41e-06	2.76e-05	0.804968
WBGene00009705	F44F4.10	0.000941644	0.00395524	0.804379
WBGene00011743	T13F2.2	2.81e-09	4.47e-08	0.804154
WBGene00000931	dao-5	2.52e-09	4.03e-08	0.803569
WBGene00007704	mdt-21	2.33e-05	0.000154821	0.803141
WBGene00017606	ets-6	4.49e-08	5.69e-07	0.802815
WBGene00006377	syp-3	4.43e-07	4.42e-06	0.802703
WBGene00021022	W04B5.5	2.72e-07	2.86e-06	0.802397
WBGene00012719	Y39E4B.10	2.62e-08	3.5e-07	0.801676
WBGene00022603	gck-2	1.01e-09	1.72e-08	0.801573
WBGene00000270	bre-5	4.75e-05	0.000291565	0.80149
WBGene00015937	C17H12.12	3.55e-07	3.66e-06	0.801224
WBGene00004105	szy-20	1.33e-07	1.51e-06	0.801061
WBGene00001839	hdl-1	8e-05	0.000462298	0.801059
WBGene00021475	tbca-1	1.43e-07	1.6e-06	0.800808
WBGene00022857	ZK1127.12	9.49e-05	0.000537721	0.800533
WBGene00000389	cdc-25.4	0.00118782	0.00482344	0.799325
WBGene00014118	ZK858.5	5.09e-06	3.94e-05	0.799086
WBGene00012802	set-25	2.13e-07	2.3e-06	0.79893
WBGene00000145	apc-11	0.0045406	0.015328	0.798819
WBGene00003785	nos-3	9.7e-09	1.4e-07	0.798077
WBGene00022885	ZK1248.19	0.00429102	0.0146184	0.797956
WBGene00017058	msrp-6	2.41e-05	0.000159414	0.797611
WBGene00003919	par-4	6.7e-09	1e-07	0.797481
WBGene00009124	rtel-1	0.000231768	0.00117308	0.797136
WBGene00003183	mei-1	2.02e-06	1.72e-05	0.797025
WBGene00010563	K04G2.4	1.22e-05	8.62e-05	0.796976
WBGene00019081	F59A3.8	3.68e-05	0.000232581	0.796767
WBGene00003078	lsm-4	6.99e-06	5.24e-05	0.796759
WBGene00009075	F23B2.7	0.000890039	0.00377702	0.79595
WBGene00007361	oac-3	0.00121327	0.00491271	0.794612
WBGene00013475	Y69E1A.3	0.00124143	0.00500387	0.794565
WBGene00006987	zmp-1	0.000104796	0.000585637	0.794449
WBGene00004824	F56B3.4	8.02e-08	9.54e-07	0.794383
WBGene00022707	ZK354.6	9.14e-05	0.000518967	0.79342
WBGene00021332	Y34D9A.7	1.5e-06	1.32e-05	0.79329
WBGene00001214	ego-1	9.31e-10	1.59e-08	0.792823
WBGene00016825	C50E10.1	2.09e-07	2.25e-06	0.791741
WBGene00010651	K08C9.2	7.95e-09	1.17e-07	0.791468
WBGene00017674	F21F3.4	2.98e-05	0.000192624	0.791028
WBGene00007985	swah-1	3.28e-05	0.000209825	0.790661
WBGene00007222	C01F6.2	1.28e-05	9.02e-05	0.789464
WBGene00002080	xpo-3	1.05e-09	1.78e-08	0.789336
WBGene00018782	cct-3	0.00116261	0.00473056	0.789043
WBGene00086554	D1081.12	0.000134375	0.000725198	0.788424
WBGene00018064	cdc-73	8.34e-09	1.22e-07	0.788399
WBGene00015160	B0361.6	1.56e-08	2.16e-07	0.787869
WBGene00019711	ctnb-1	1.97e-06	1.69e-05	0.787644
WBGene00022251	blos-2	1.05e-05	7.6e-05	0.787633
WBGene00013687	exoc-8	1.08e-05	7.75e-05	0.787601
WBGene00019125	ddl-1	7.57e-06	5.63e-05	0.787547
WBGene00019757	memb-2	4.8e-06	3.74e-05	0.787202
WBGene00022458	prp-31	1.24e-09	2.08e-08	0.786693
WBGene00012357	W09D6.4	4.33e-06	3.39e-05	0.785219
WBGene00045249	T07A9.15	0.000640076	0.00284273	0.78476
WBGene00018625	prp-17	2.13e-09	3.44e-08	0.784129
WBGene00015852	C16C8.14	0.001093	0.00448767	0.783665
WBGene00010547	K03H1.12	0.00014489	0.000775151	0.783326
WBGene00011322	irld-14	0.000177232	0.000926152	0.782881
WBGene00007778	C27D8.2	3.03e-07	3.16e-06	0.781852
WBGene00016971	toe-2	2.81e-09	4.47e-08	0.781341
WBGene00012786	Y43C5B.3	2.8e-06	2.31e-05	0.780849
WBGene00004324	rde-2	1.26e-07	1.42e-06	0.780563
WBGene00012402	sfxn-1.3	0.00557433	0.0182152	0.779915
WBGene00020978	W03B1.9	0.000240306	0.00121067	0.77941
WBGene00008288	C54C6.6	0.000178148	0.000929912	0.779201
WBGene00009321	F32B6.4	2.41e-05	0.000159414	0.778771
WBGene00018812	sumv-2	5.46e-08	6.8e-07	0.778533
WBGene00018636	oef-1	2.45e-08	3.3e-07	0.778374
WBGene00020286	gtsf-1	3.46e-06	2.79e-05	0.777944
WBGene00020296	rrp-8	0.0016158	0.00628751	0.777709
WBGene00016652	got-2.1	1.86e-09	3.05e-08	0.777433
WBGene00008617	F09C6.3	1.89e-05	0.000128388	0.776643
WBGene00001910	C50F4.6	0.00171594	0.00661686	0.775991
WBGene00022598	ztf-8	6.51e-09	9.76e-08	0.775666
WBGene00021402	Y38C1AA.12	0.000103852	0.000581323	0.775232
WBGene00013461	Y67H2A.2	8.97e-06	6.55e-05	0.774939
WBGene00002694	let-502	0.000463129	0.00213399	0.77446
WBGene00018072	nprl-3	1.53e-07	1.71e-06	0.774273
WBGene00022124	supr-1	3.09e-06	2.52e-05	0.774269
WBGene00022110	Y71F9AL.4	2.43e-05	0.000160471	0.774192
WBGene00019264	H35B03.2	7.44e-08	8.96e-07	0.773846
WBGene00004895	smu-1	1.11e-08	1.58e-07	0.773629
WBGene00007826	C30H6.9	0.00193027	0.00734779	0.773607
WBGene00004384	rnp-1	9.73e-08	1.14e-06	0.773522
WBGene00007640	pcmd-1	1.11e-07	1.28e-06	0.773328
WBGene00017088	akir-1	1.4e-05	9.79e-05	0.771825
WBGene00000537	clk-2	1.95e-05	0.000131535	0.771573
WBGene00021650	Y47G6A.26	0.000331975	0.00160652	0.771462
WBGene00007777	C27D8.1	1.07e-06	9.71e-06	0.771288
WBGene00000878	cyn-2	0.000996156	0.00415466	0.770494
WBGene00020370	T08H10.3	0.000983573	0.00411186	0.770198
WBGene00044916	F40F8.11	1.27e-08	1.79e-07	0.769442
WBGene00011687	cwc-15	3.13e-09	4.92e-08	0.769209
WBGene00011956	T23F11.4	0.00271067	0.00983753	0.769048
WBGene00021581	clec-70	0.00329045	0.0116001	0.768632
WBGene00016040	C24A11.1	0.00406051	0.0139369	0.768445
WBGene00006986	zip-1	0.00088513	0.00375908	0.768117
WBGene00022250	Y73B6BL.29	4.87e-06	3.78e-05	0.76745
WBGene00019167	H06I04.1	7.16e-06	5.35e-05	0.767322
WBGene00021552	zip-4	1.17e-07	1.34e-06	0.765943
WBGene00011268	pde-12	5.61e-08	6.97e-07	0.765372
WBGene00011411	sel-13	2.91e-06	2.4e-05	0.765291
WBGene00007793	C28D4.5	5.19e-06	3.99e-05	0.76429
WBGene00022882	gtap-1	3.06e-08	4.03e-07	0.764257
WBGene00018563	F47D12.7	4.48e-07	4.46e-06	0.76417
WBGene00006579	tlk-1	1.64e-08	2.26e-07	0.763726
WBGene00001832	hcp-4	4.4e-07	4.39e-06	0.763583
WBGene00020356	T08B6.9	1.59e-06	1.39e-05	0.762671
WBGene00001487	frk-1	0.000642744	0.00285279	0.761432
WBGene00001922	his-48	0.00561138	0.0183152	0.760557
WBGene00008665	ercc-1	0.000425658	0.00197979	0.760186
WBGene00016125	C26B2.2	0.000381405	0.00180657	0.75997
WBGene00007972	prp-4	6.25e-08	7.65e-07	0.759656
WBGene00001579	gex-2	0.00397973	0.0137061	0.759602
WBGene00010845	M03C11.8	3.88e-06	3.09e-05	0.758965
WBGene00005014	spt-4	9.85e-07	9.03e-06	0.758905
WBGene00017931	picc-1	1.14e-07	1.31e-06	0.758887
WBGene00016587	C42C1.9	0.00119772	0.00485666	0.758691
WBGene00007102	B0024.13	5.22e-07	5.1e-06	0.75858
WBGene00008740	F13D12.5	2.8e-05	0.000182795	0.758471
WBGene00044674	B0280.17	6.08e-08	7.48e-07	0.757783
WBGene00017555	nep-10	0.00128593	0.00516266	0.756841
WBGene00044763	ZK688.12	0.00870092	0.0263764	0.756819
WBGene00008724	F13A7.1	0.00216956	0.00812768	0.756156
WBGene00020071	R13H9.5	0.0004805	0.00220092	0.755979
WBGene00013307	Y57G11C.9	1.27e-07	1.43e-06	0.755847
WBGene00003079	lsm-5	4.35e-07	4.36e-06	0.755486
WBGene00004387	rnp-4	6.09e-09	9.17e-08	0.755326
WBGene00012198	W02B8.2	1.76e-05	0.000120459	0.755323
WBGene00015188	B0432.7	0.00155218	0.00607833	0.755168
WBGene00019429	uad-2	8.68e-08	1.02e-06	0.755114
WBGene00000938	dcp-66	0.00782886	0.0240778	0.754364
WBGene00015451	C04F5.9	5.32e-06	4.09e-05	0.754349
WBGene00007329	C05C10.2	3e-06	2.46e-05	0.754233
WBGene00006648	ttb-1	1.09e-08	1.55e-07	0.753858
WBGene00003391	mog-3	7.83e-09	1.15e-07	0.753588
WBGene00016339	C33C12.7	0.00288302	0.0103806	0.752661
WBGene00000080	adr-2	1.04e-07	1.21e-06	0.752322
WBGene00008131	C47B2.2	3.15e-08	4.13e-07	0.752022
WBGene00006359	swp-1	3.96e-08	5.07e-07	0.751167
WBGene00011171	R09E10.1	8.45e-06	6.19e-05	0.750569
WBGene00001485	fre-1	9.01e-08	1.06e-06	0.750361
WBGene00011804	T16G12.3	0.00190271	0.00725263	0.750305
WBGene00010631	cash-1	8.72e-09	1.27e-07	0.750039
WBGene00007111	sart-3	7.82e-09	1.15e-07	0.749728
WBGene00001645	gly-20	1.24e-08	1.75e-07	0.748792
WBGene00015130	vps-33.1	5.3e-08	6.63e-07	0.748561
WBGene00018366	F42H10.2	3.52e-05	0.000223958	0.747748
WBGene00007391	C06H2.7	0.00670759	0.0212093	0.747745
WBGene00017636	F20D6.6	5.93e-05	0.000353821	0.747513
WBGene00021344	rev-3	0.000159671	0.000844037	0.747178
WBGene00011241	mpz-5	0.00196731	0.00746271	0.746582
WBGene00012768	eef-1B.2	0.00147915	0.00582615	0.746263
WBGene00013530	ntl-11	1.35e-05	9.52e-05	0.746254
WBGene00003796	npp-10	3.78e-08	4.88e-07	0.746012
WBGene00044777	T02B11.9	0.00497923	0.0165453	0.745705
WBGene00016601	acin-1	8.46e-09	1.24e-07	0.745598
WBGene00018632	tag-296	1.55e-07	1.73e-06	0.745567
WBGene00010037	F54C8.4	1.38e-06	1.22e-05	0.745521
WBGene00020026	R12C12.6	2.36e-05	0.000156006	0.745332
WBGene00022385	Y95B8A.4	0.0023546	0.00869901	0.745222
WBGene00007576	dph-1	1.06e-06	9.68e-06	0.744238
WBGene00021114	W09C3.7	1.32e-06	1.18e-05	0.744207
WBGene00008001	C38C10.3	0.000340803	0.00164225	0.742993
WBGene00018849	spt-16	2.47e-08	3.31e-07	0.742456
WBGene00009204	pigg-1	3.16e-06	2.57e-05	0.742037
WBGene00003851	odr-4	0.00059467	0.00266445	0.741885
WBGene00010913	M110.3	3.18e-06	2.59e-05	0.741025
WBGene00005026	sqv-8	1.57e-07	1.74e-06	0.740957
WBGene00044604	T10F2.5	0.000441935	0.00204543	0.740756
WBGene00012919	Y46G5A.34	0.00231487	0.00856788	0.740713
WBGene00008750	nish-1	1.68e-05	0.000115518	0.740626
WBGene00009924	cfp-1	8.92e-07	8.3e-06	0.739869
WBGene00007299	C04F12.5	0.000575081	0.00258568	0.739853
WBGene00015928	C17H12.2	1.31e-08	1.83e-07	0.739141
WBGene00017920	jmjd-1.2	4.75e-06	3.7e-05	0.73888
WBGene00019929	R07C3.13	0.000404976	0.00189918	0.73864
WBGene00000846	cup-5	5.02e-08	6.33e-07	0.738593
WBGene00008729	F13B12.1	1.03e-08	1.48e-07	0.738298
WBGene00009402	F35C11.3	0.00732308	0.0228144	0.737481
WBGene00012650	orc-1	0.00464865	0.0156301	0.737407
WBGene00015746	C13F10.7	0.00180787	0.00692837	0.737296
WBGene00017279	F09C12.8	0.00117481	0.00477471	0.737137
WBGene00023497	lin-15B	2.38e-07	2.53e-06	0.73675
WBGene00000777	cpn-1	1.31e-08	1.83e-07	0.736521
WBGene00022703	ubxn-4	1.25e-08	1.76e-07	0.73644
WBGene00022650	ZK84.2	0.000915296	0.00385256	0.73604
WBGene00002275	lem-2	2.3e-08	3.11e-07	0.73592
WBGene00013212	Y54G11A.1	5.81e-08	7.19e-07	0.735681
WBGene00000500	chn-1	8.46e-07	7.94e-06	0.7351
WBGene00022621	ZC477.7	0.000957238	0.00401717	0.735024
WBGene00021676	pid-2	0.000241612	0.00121639	0.734678
WBGene00012600	Y38E10A.22	0.00205119	0.00773948	0.733749
WBGene00010241	F58D2.2	2.17e-07	2.33e-06	0.733441
WBGene00020265	fbxa-196	0.00210495	0.00792545	0.733358
WBGene00012177	decr-1.2	0.000161044	0.000850656	0.733207
WBGene00007082	acs-10	0.00134672	0.00537323	0.732108
WBGene00022054	mtg-1	0.000149428	0.000795528	0.732005
WBGene00020092	pcf-11	3.29e-08	4.3e-07	0.731968
WBGene00003918	par-3	1.94e-08	2.65e-07	0.731961
WBGene00022849	acs-6	4.38e-06	3.43e-05	0.731634
WBGene00008143	C47E8.4	0.000224189	0.00113878	0.729525
WBGene00011114	R07E5.6	8.54e-05	0.000488937	0.729253
WBGene00016094	C25E10.4	0.0052386	0.0172735	0.728665
WBGene00022702	cutc-1	7.16e-08	8.65e-07	0.72843
WBGene00007403	set-3	6.43e-07	6.17e-06	0.728306
WBGene00015806	smrc-1	9.63e-07	8.86e-06	0.728039
WBGene00008084	C44C10.3	0.00221091	0.00824335	0.727967
WBGene00011035	snrp-27	6.08e-08	7.47e-07	0.726682
WBGene00015349	henn-1	0.00265471	0.0096741	0.726658
WBGene00018341	F42A10.5	2.28e-08	3.08e-07	0.726491
WBGene00016312	C32D5.4	0.000471967	0.0021676	0.724386
WBGene00017608	ints-9	3.68e-05	0.000232959	0.723996
WBGene00020782	T24H7.3	6.16e-07	5.95e-06	0.723727
WBGene00010077	F55A11.4	6.5e-05	0.000383923	0.723502
WBGene00013260	rsr-2	6.89e-07	6.57e-06	0.723206
WBGene00011300	R107.5	0.00184705	0.00706324	0.722948
WBGene00013476	Y69E1A.4	0.00331534	0.0116704	0.72279
WBGene00006481	plrg-1	2.24e-08	3.04e-07	0.722757
WBGene00012173	W01B6.6	0.0013147	0.00525436	0.722371
WBGene00009753	scrm-6	0.00304014	0.0108554	0.722261
WBGene00011914	pigu-1	5.44e-07	5.28e-06	0.722248
WBGene00015425	C04E6.11	7.01e-08	8.49e-07	0.721823
WBGene00008423	D2045.5	0.000205698	0.00105468	0.721454
WBGene00009174	F26H9.2	1.82e-07	1.99e-06	0.720029
WBGene00013900	ugt-18	0.00552404	0.0180717	0.718733
WBGene00022831	cec-10	3.11e-08	4.09e-07	0.718578
WBGene00008312	C54G4.2	0.0011622	0.00473024	0.718366
WBGene00016002	gyf-1	5.16e-08	6.49e-07	0.717917
WBGene00017074	D2096.7	0.000106778	0.000594806	0.717601
WBGene00007428	wdr-20	2.45e-08	3.3e-07	0.716949
WBGene00022372	Y92H12BR.7	4.12e-06	3.24e-05	0.716886
WBGene00003792	npp-6	3e-08	3.97e-07	0.716765
WBGene00013688	riok-2	3.71e-08	4.8e-07	0.715831
WBGene00009308	F32A11.3	0.000695615	0.00305209	0.715539
WBGene00022737	tofu-7	1.35e-06	1.21e-05	0.715523
WBGene00270322	C17G10.13	3.57e-07	3.67e-06	0.714087
WBGene00006405	itsn-1	3.97e-07	4.03e-06	0.713753
WBGene00001087	dpy-28	4.26e-08	5.43e-07	0.712885
WBGene00005077	src-1	1.06e-07	1.23e-06	0.711294
WBGene00016495	C37C3.1	1.08e-05	7.75e-05	0.710657
WBGene00013030	Y49E10.4	2.09e-07	2.25e-06	0.71039
WBGene00007335	C05C12.1	0.0003403	0.00164073	0.710324
WBGene00018386	enri-1	0.00373304	0.0129541	0.710004
WBGene00010920	M117.4	0.000106713	0.000594704	0.708972
WBGene00016953	C55C3.3	1.03e-05	7.43e-05	0.708845
WBGene00013006	lin-38	5.49e-06	4.2e-05	0.708224
WBGene00019677	K12H4.2	0.000716462	0.00312903	0.708197
WBGene00013877	ints-2	7.94e-06	5.87e-05	0.708123
WBGene00008154	C47E12.11	0.00106284	0.0043863	0.707027
WBGene00017853	F27C1.3	0.000737692	0.00320299	0.706767
WBGene00011058	fdps-1	2.41e-07	2.56e-06	0.705976
WBGene00015466	hyls-1	2.67e-05	0.000175363	0.705935
WBGene00016375	rpap-3	2.06e-05	0.000137802	0.705419
WBGene00021677	pgs-1	1.84e-05	0.000125242	0.704802
WBGene00008442	E01B7.2	0.000104276	0.000583189	0.704759
WBGene00021351	eif-2alpha	1.1e-07	1.27e-06	0.704573
WBGene00003508	mut-16	7.22e-06	5.39e-05	0.70428
WBGene00012762	Y41E3.1	2.55e-06	2.12e-05	0.703608
WBGene00006997	zyg-12	0.000448796	0.00207312	0.703438
WBGene00006933	vps-35	6.81e-08	8.27e-07	0.703235
WBGene00011919	T22C1.9	0.000389961	0.00184033	0.70311
WBGene00006473	tag-124	3.41e-06	2.76e-05	0.702189
WBGene00013024	cept-2	6.53e-08	7.96e-07	0.701653
WBGene00012172	W01B6.5	0.00257121	0.00941825	0.70135
WBGene00002193	kin-5	6.38e-05	0.000377611	0.701328
WBGene00022153	Y71G12B.13	2.15e-07	2.32e-06	0.701182
WBGene00000883	cyn-7	1.81e-05	0.000123259	0.701152
WBGene00016161	C27D6.3	1.14e-05	8.15e-05	0.701011
WBGene00007024	plin-1	5.3e-07	5.17e-06	0.700989
WBGene00015098	snpc-3.1	1.82e-05	0.000123987	0.700873
WBGene00011669	T09F5.10	0.00500698	0.0166297	0.700774
WBGene00020419	acdh-4	0.000170378	0.000893631	0.700707
WBGene00019406	acdh-8	1.82e-07	1.99e-06	0.700556
WBGene00017550	nep-6	0.000195288	0.00100861	0.700455
WBGene00044651	egrh-3	4.42e-05	0.000274413	0.700185
WBGene00007080	sfxn-1.1	0.00252354	0.0092604	0.699838
WBGene00008169	C48B4.6	1.46e-05	0.000101981	0.69938
WBGene00010420	mcrs-1	0.000250985	0.00125732	0.699286
WBGene00009713	F44G4.3	0.000485269	0.00222061	0.698571
WBGene00016790	C49H3.3	0.00384174	0.0132793	0.698553
WBGene00013766	prmt-1	6.68e-06	5.02e-05	0.698519
WBGene00016200	dpff-1	2.13e-07	2.3e-06	0.698293
WBGene00018785	F54A3.6	1.74e-06	1.51e-05	0.696276
WBGene00003025	lin-40	2.02e-05	0.000135822	0.695947
WBGene00013998	gtf-2E1	3.17e-07	3.29e-06	0.69588
WBGene00015572	C07G1.6	0.000739835	0.00320837	0.695661
WBGene00003803	rae-1	7.38e-08	8.91e-07	0.6956
WBGene00007217	tads-1	5.03e-07	4.93e-06	0.695226
WBGene00017758	F23H11.2	4.31e-06	3.38e-05	0.695114
WBGene00020274	T05H4.11	1.41e-06	1.25e-05	0.694939
WBGene00016151	smc-5	3.87e-05	0.000243621	0.694656
WBGene00002845	let-711	3.98e-06	3.16e-05	0.694234
WBGene00006733	ufd-1	1.99e-06	1.71e-05	0.69394
WBGene00044789	T07A9.14	1.99e-07	2.16e-06	0.693711
WBGene00013506	usp-3	9e-07	8.36e-06	0.693628
WBGene00013727	Y111B2A.1	0.000137737	0.00074024	0.693616
WBGene00000459	ceh-38	5.4e-07	5.25e-06	0.693493
WBGene00019762	syf-3	8.74e-08	1.03e-06	0.692429
WBGene00019461	K07A3.3	0.000184149	0.000956305	0.691825
WBGene00020970	W03A5.6	1.15e-06	1.03e-05	0.690907
WBGene00044666	F33G12.7	0.000262515	0.00130677	0.690306
WBGene00194816	ZK616.61	0.00143865	0.00568736	0.690176
WBGene00007561	ccm-3	1.59e-06	1.39e-05	0.690164
WBGene00008379	secs-1	3.19e-05	0.000204672	0.688952
WBGene00003367	mix-1	0.00716644	0.0223858	0.688596
WBGene00010900	M28.9	9.13e-07	8.45e-06	0.688562
WBGene00015026	B0207.1	0.0035466	0.0123982	0.688455
WBGene00015499	ints-1	8.84e-07	8.25e-06	0.688058
WBGene00004320	rbx-1	1.75e-06	1.51e-05	0.688019
WBGene00007248	catp-4	0.000356173	0.00170587	0.687776
WBGene00020263	let-355	0.00226641	0.00841706	0.687598
WBGene00008166	saps-1	9.39e-08	1.1e-06	0.687467
WBGene00009665	lmd-1	0.000737197	0.00320183	0.685172
WBGene00001021	dnj-3	0.00151637	0.0059595	0.685117
WBGene00004700	rsp-3	8.74e-07	8.16e-06	0.685104
WBGene00004510	rrf-3	3.47e-05	0.000221055	0.68481
WBGene00021887	fbxc-45	6.25e-05	0.000370313	0.684707
WBGene00018158	comp-1	0.000127726	0.000692474	0.684696
WBGene00004969	spe-15	0.000105114	0.000586948	0.684617
WBGene00007987	C36H8.1	2.87e-05	0.000186563	0.684422
WBGene00000838	cul-3	2.63e-07	2.77e-06	0.684345
WBGene00045419	lsy-12	3.06e-07	3.18e-06	0.684028
WBGene00021471	Y39G10AR.15	0.000403012	0.00189223	0.6838
WBGene00016753	oac-9	0.00112028	0.00458417	0.683428
WBGene00010042	bcs-1	1.08e-06	9.79e-06	0.683395
WBGene00011236	R11A8.1	0.0026134	0.00954565	0.682636
WBGene00000894	dab-1	4.58e-07	4.54e-06	0.682604
WBGene00013703	rbm-12	1.81e-07	1.99e-06	0.682262
WBGene00007042	pbrm-1	2.19e-05	0.000146271	0.681936
WBGene00013244	Y56A3A.33	2.54e-05	0.000167329	0.681446
WBGene00006916	vha-7	8.06e-07	7.58e-06	0.681273
WBGene00002078	xpo-1	9.04e-07	8.39e-06	0.680992
WBGene00022166	Y71H2AM.1	0.00044718	0.00206633	0.680408
WBGene00004136	pqn-51	3.98e-07	4.03e-06	0.68039
WBGene00008147	C47E12.2	2.47e-06	2.07e-05	0.679688
WBGene00005025	sqv-7	1.15e-06	1.04e-05	0.678913
WBGene00020798	T25D3.4	4.55e-07	4.52e-06	0.678566
WBGene00013304	ptp-5.2	0.000435384	0.00201643	0.678009
WBGene00001603	gln-2	0.00031114	0.00151761	0.676735
WBGene00008950	wht-5	0.000151357	0.000804891	0.675983
WBGene00013924	rad-23	3.2e-07	3.33e-06	0.675727
WBGene00011911	T22B3.3	3.1e-05	0.000199523	0.675674
WBGene00022709	ZK354.8	2.38e-05	0.000157292	0.675616
WBGene00007355	rpb-6	3.39e-05	0.000216341	0.675161
WBGene00015769	C14C11.7	0.00108414	0.00445605	0.674797
WBGene00011039	R05H5.4	2.52e-06	2.1e-05	0.674554
WBGene00020819	T26A5.2	4.69e-06	3.66e-05	0.674264
WBGene00016591	C42C1.13	0.000840296	0.00359344	0.673506
WBGene00019124	F59E12.9	6.79e-05	0.000400223	0.673311
WBGene00007209	BE10.1	0.000718289	0.00313604	0.672852
WBGene00011605	sftb-1	2.32e-07	2.47e-06	0.671558
WBGene00017053	D2024.5	8.01e-06	5.91e-05	0.670641
WBGene00018794	attf-3	5.59e-07	5.43e-06	0.670097
WBGene00194706	C53A5.16	0.000247144	0.00124115	0.670005
WBGene00008722	F12F6.7	0.00167412	0.00647355	0.669213
WBGene00015049	B0218.5	0.00361815	0.0126265	0.668991
WBGene00011887	set-17	6.89e-06	5.17e-05	0.668778
WBGene00012806	dph-7	0.000240551	0.00121147	0.668713
WBGene00016826	C50E10.2	0.00294878	0.0105798	0.668046
WBGene00004467	rpn-11	2.6e-07	2.75e-06	0.667608
WBGene00018131	F37A4.1	2.34e-07	2.49e-06	0.667532
WBGene00016742	C48B6.4	0.000325163	0.00157924	0.665596
WBGene00021901	rbm-42	6.32e-07	6.09e-06	0.665562
WBGene00021560	coh-4	0.00033848	0.00163352	0.665513
WBGene00004170	pqn-90	0.00478617	0.0160164	0.665308
WBGene00016794	C49H3.9	1.12e-06	1.01e-05	0.66526
WBGene00021112	W09C3.4	9.93e-06	7.18e-05	0.664371
WBGene00011491	T05F1.5	0.000117263	0.000644878	0.664359
WBGene00003052	lmn-1	4.57e-05	0.00028221	0.664134
WBGene00005019	sqv-1	2.64e-05	0.000173672	0.664101
WBGene00014014	gtap-2	4.3e-05	0.000267839	0.664028
WBGene00018336	F42A9.7	0.000401532	0.0018874	0.663911
WBGene00015205	moa-2	0.000577523	0.00259501	0.662917
WBGene00022253	hrpf-2	4.35e-07	4.36e-06	0.662694
WBGene00013303	Y57G11C.5	0.000430166	0.00199748	0.662682
WBGene00022067	ivph-3	1.51e-05	0.000104968	0.662629
WBGene00013447	nars-2	4.03e-06	3.19e-05	0.66239
WBGene00003592	nfi-1	7.74e-06	5.74e-05	0.662023
WBGene00019512	K08A2.2	0.00329315	0.0116067	0.661563
WBGene00017344	F10E7.2	8.1e-05	0.000466875	0.660964
WBGene00018831	F54E7.9	0.000408047	0.00191231	0.66077
WBGene00022198	Y71H2B.11	0.00640323	0.0204476	0.660455
WBGene00001840	hel-1	7.54e-05	0.000438688	0.660422
WBGene00007274	C03C11.1	0.000234324	0.00118432	0.659439
WBGene00011438	T04F3.3	0.000431857	0.00200402	0.65784
WBGene00017354	F10E9.2	0.0074687	0.0231865	0.657623
WBGene00009078	rpb-12	0.000913043	0.00384422	0.657245
WBGene00011375	T02E1.2	3.14e-06	2.56e-05	0.656599
WBGene00013994	ZK524.4	7.89e-07	7.46e-06	0.65654
WBGene00016654	C44E4.5	4.1e-06	3.23e-05	0.656388
WBGene00010906	M88.3	0.000243805	0.00122564	0.656143
WBGene00020821	jhdm-1	0.000296252	0.00145276	0.65593
WBGene00009458	F36A2.11	0.00507363	0.0168156	0.655764
WBGene00007975	gls-1	0.00206157	0.00777245	0.655014
WBGene00007417	ceh-58	0.00100303	0.00417961	0.654816
WBGene00022629	algn-12	0.000834728	0.00357404	0.654752
WBGene00018635	nprl-2	0.000106815	0.000594806	0.653889
WBGene00018482	F45F2.10	4.11e-07	4.15e-06	0.653565
WBGene00014938	mdt-9	4.14e-05	0.000258971	0.653535
WBGene00013332	Y57G11C.43	1.67e-05	0.000114592	0.652994
WBGene00021248	Y22D7AL.10	0.00145704	0.00574387	0.652978
WBGene00001085	dpy-26	4.73e-07	4.67e-06	0.651867
WBGene00009501	F37A8.1	0.00399884	0.0137586	0.651067
WBGene00013556	Y75B8A.23	0.00899506	0.0271345	0.651049
WBGene00015106	B0280.11	0.00867936	0.0263166	0.65096
WBGene00021936	zipt-15	2.51e-06	2.1e-05	0.650744
WBGene00015579	C07H6.2	4.94e-05	0.000300905	0.650467
WBGene00020414	T10E9.4	4.78e-07	4.71e-06	0.650122
WBGene00012341	catp-6	5.1e-07	5e-06	0.649868
WBGene00007060	wht-6	0.000312077	0.00152142	0.649196
WBGene00014219	ZK1098.2	3.09e-06	2.53e-05	0.648731
WBGene00019196	H14A12.3	4.59e-06	3.59e-05	0.648482
WBGene00011527	cchl-1	5.71e-07	5.53e-06	0.648414
WBGene00016955	perm-5	5.36e-07	5.22e-06	0.648364
WBGene00010265	F58G1.3	0.005949	0.019218	0.648315
WBGene00017919	F29B9.1	0.00017866	0.000931556	0.648107
WBGene00015089	B0252.5	0.000101313	0.00056956	0.647139
WBGene00003130	map-2	5.93e-07	5.73e-06	0.646995
WBGene00006430	tag-51	0.000195181	0.00100842	0.64671
WBGene00006536	tbb-1	0.00188468	0.00719164	0.646653
WBGene00001050	dom-3	0.000145891	0.000779038	0.646532
WBGene00006707	ubc-12	0.00232051	0.00858648	0.646037
WBGene00012483	coa-5	9.98e-05	0.000562071	0.645685
WBGene00007499	C09H10.5	0.00377639	0.0130757	0.645354
WBGene00006924	vig-1	0.000124782	0.000680447	0.645185
WBGene00016964	C56C10.7	3.64e-06	2.91e-05	0.645101
WBGene00002957	let-858	5.74e-07	5.56e-06	0.644378
WBGene00000980	dhs-17	0.00219899	0.00821226	0.643073
WBGene00010728	K09G1.2	0.00585822	0.0190028	0.642956
WBGene00021638	Y47G6A.9	1.96e-05	0.000132411	0.641973
WBGene00006625	try-7	0.00773099	0.0238285	0.641304
WBGene00008531	F02E9.7	1.57e-05	0.000108534	0.641268
WBGene00007714	C25D7.1	0.000379999	0.00180275	0.641044
WBGene00009313	F32B4.2	0.000128443	0.000695832	0.639734
WBGene00001401	fbf-1	6.64e-06	5e-05	0.639348
WBGene00017828	F26F4.6	0.000107173	0.000596332	0.639024
WBGene00012697	mrps-35	0.00041567	0.00194098	0.638986
WBGene00012316	ctps-1	1.7e-06	1.48e-05	0.638211
WBGene00006528	tba-1	1.9e-05	0.000128771	0.637123
WBGene00009575	F40F8.1	0.00282626	0.0101873	0.636959
WBGene00008331	ttll-5	9.62e-07	8.85e-06	0.636695
WBGene00015790	C15C7.4	0.00151553	0.00595785	0.6346
WBGene00001194	egl-27	1.35e-06	1.2e-05	0.634391
WBGene00017037	D1069.3	8.57e-05	0.000489917	0.634358
WBGene00002186	kel-10	0.00294085	0.010554	0.634208
[truncated: 2,782 more rows]

## Sheet: heatmap fig. 2E
Log2 fold change for the top 50 most representative ORR genes
Fold change values that did not pass the significant threshold (pval<0.01, qval<0.1) are shown as 0 for ease of representation
gene_id	gene name	control ext	dpy-7p::old-1
WBGene00007465	chil-1	4.87514	5.03284
WBGene00007467	chil-3	5.10894	4.28139
WBGene00007470	chil-5	3.55902	3.68203
WBGene00007471	chil-6	2.71151	3.89757
WBGene00007472	chil-7	6.29396	2.60591
WBGene00014162	chil-9	7.42846	8.03305
WBGene00011161	chil-18	10.0239	10.4445
WBGene00011847	chil-26	8.45654	3.94986
WBGene00011848	chil-27	10.105	4.22508
WBGene00002199	kin-15	1.16176	0.843567
WBGene00003863	old-2	6.78177	8.36075
WBGene00011168	R09D1.12	6.37244	2.52471
WBGene00006894	ver-1	7.83829	6.54725
WBGene00008858	pals-1	4.70926	2.67736
WBGene00007659	pals-5	8.83893	5.67697
WBGene00044237	pals-9	5.60305	5.66454
WBGene00007131	pals-26	6.4162	2.47364
WBGene00007134	pals-28	10.7861	6.32939
WBGene00012091	pals-29	8.70571	6.47697
WBGene00021081	pals-33	9.02366	5.25351
WBGene00138721	pals-37	4.80373	1.46563
WBGene00015224	B0507.7	7.3052	0
WBGene00015225	B0507.8	9.12311	6.40999
WBGene00015227	ddn-1	8.6883	5.79806
WBGene00022550	droe-8	7.85978	5.9518
WBGene00022546	ZC196.2	5.18535	2.28872
WBGene00022548	ZC196.4	3.91762	2.83489
WBGene00007297	C04F12.1	4.64403	1.98618
WBGene00021744	clec-203	7.73676	6.24932
WBGene00044182	F09C6.12	6.23396	2.94488
WBGene00044183	F09C6.13	9.86382	6.61436
WBGene00018345	F42C5.3	7.76593	4.33035
WBGene00018903	F55G1.7	6.15825	3.1044
WBGene00044427	F56A6.5	11.513	8.68808
WBGene00013754	fbxa-116	8.32183	8.74327
WBGene00008015	fbxa-174	8.16282	5.86323
WBGene00020639	fbxa-71	4.3769	1.66392
WBGene00008615	ifas-2	7.4119	2.39695
WBGene00019314	K02E7.10	6.76049	5.37248
WBGene00005770	srw-23	5.13035	6.09111
WBGene00020613	T20D4.7	6.0248	4.1756
WBGene00009858	thn-4	7.55553	8.5849
WBGene00206393	W04G5.16	8.427	5.27072
WBGene00012268	W04G5.8	6.3305	5.25232
WBGene00012726	Y39G8B.5	7.62878	3.70409
WBGene00012400	Y6E2A.7	4.71025	3.73778
WBGene00044760	Y71H2AM.25	6.42072	2.54572
WBGene00022189	Y71H2AR.2	11.8784	10.918
WBGene00022375	Y94H6A.2	5.38643	3.96213
WBGene00020546	zig-13	8.95992	7.76308
